# Supplementary material for: Maternal effects on reproduction in the precocial European hare (Lepus europaeus)
Source: PLoS One. 2021 Feb 17;16(2):e0247174. doi: 10.1371/journal.pone.0247174 (PMC7888652; doi:10.1371/journal.pone.0247174)
Supplement: S1 Table — (XLS) [file pone.0247174.s001.xls]

## Sheet: S1 Table
S1
Overview of all models denominating response variables, covariates, random factors, scaling, number of females, and numbers of litters.
Response Variable	Covariates	Random Factor(s)	Scaling	Number of females	Number of litters	Distribution
Litter size at birth	Female age, Female body mass at mating, Female diet, Reproductive state, Season of birth	Female ID, Year	Yes	54	178	Poisson
Litter mass at birth	Female age, Female body mass at mating, Female diet, Reproductive state, Season of birth	Female ID, Year	Yes	52	174	Gaussian
Mean leveret body mass at birth	Female age, Female body mass at mating, Female diet, Litter size at birth, Reproductive state, Season of birth	Female ID, Year	Yes	52	174	Gaussian
Litter size at the end of lactation	Female age, Female body mass at mating, Female diet, Lactation duration, Litter size at birth, Mean leveret body mass at birth, Reproductive state, Season of birth, Sex ratio at birth	Female ID, Year	Yes	46	128	Poisson
Litter mass at the end of lactation	Female age, Female body mass at mating, Female diet, Lactation duration, Litter mass at birth, Reproductive state, Season of birth, Sex ratio at birth	Female ID, Year	Yes	40	98	Gaussian
Mean leveret body mass at the end of lactation	Female age, Female body mass at mating, Female diet, Lactation duration, Litter size at birth, Mean leveret body mass at birth, Reproductive state, Season of birth, Sex ratio at birth	Female ID, Year	Yes	40	98	Gaussian
Sex ratio at birth	Female age, Female body mass at mating, Female diet, Reproductive state, Season of birth	Female ID, Year	Yes	50	162	Binomial
Leveret mortality during lactation	Female age, Female body mass at mating, Female diet, Reproductive state, Season of birth	Female ID, Year	Yes	54	178	Binomial
Daily milk quantity	Female age, Female diet, Leveret age, Litter size at birth, Season of birth	Female ID, Year	Yes	21	23	Gaussian
