# Supplementary material for: Maternal effects on reproduction in the precocial European hare (Lepus europaeus)
Source: PLoS One. 2021 Feb 17;16(2):e0247174. doi: 10.1371/journal.pone.0247174 (PMC7888652; doi:10.1371/journal.pone.0247174)
Supplement: S2 Table — (XLS) [file pone.0247174.s002.xls]

## Sheet: S2 Table
S2
Overview of the 36 pubished articles in which authors provide information on reproductive parameters.
Study	Species	Precocial/altricial	Reproductive parameter(s)
Birgersson B, Ekvall K. Early growth in male and female fallow deer fawns. Behav Ecol. 1997;8:493–9. doi:10.1093/beheco/8.5.493.	Dama dama	Precocial	Mean offspring mass at birth
Blaxter KL, Hamilton WJ. Reproduction in farmed red deer. 2. Calf growth and mortality. J. Agric. Sci. 1980;95:275–84. doi:10.1017/s0021859600039290.	Cervus elaphus	Precocial	Mean offspring mass at birth, Litter mass at the end of lactation
Casellas J, Caja G, Such X, Piedrafita J. Survival analysis from birth to slaughter of Ripollesa lambs under semi-intensive management. J Animal Sci. 2007;85:512–7. doi:10.2527/jas.2006-435.	Ovis aries	Precocial	Litter mass at the end of lactation, offspring mortality between birth and the end of lactation
Eloranta E, Nieminen M. Calving of the experimental reindeer herd in Kaamanen during 1970 - 85. Ran. 1986;6:115. doi:10.7557/2.6.2.635.	Rangifer tarandus	Precocial	Mean offspring mass at birth
Fokidis HB, Risch TS, Glenn TC. Reproductive and resource benefits to large female body size in a mammal with female-biased sexual size dimorphism. Anim Behav. 2007;73:479–88. doi:10.1016/j.anbehav.2006.08.010.	Glaucomys Volans	Precocial	Litter size at birth
Holand y, Weladji RB, Gjstein H, Kumpula J, Smith ME, Nieminen M, Red KH. Reproductive effort in relation to maternal social rank in reindeer (Rangifer tarandus). Behav Ecol Sociobiol. 2004;57:69–76. doi:10.1007/S00265-004-0827-0.	Rangifer tarandus	Precocial	Offspring mortality between birth and the end of lactation
Holand Ø, Mysterud A, Røed KH, Coulson T, Gjøstein H, Weladji RB, Nieminen M. Adaptive adjustment of offspring sex ratio and maternal reproductive effort in an iteroparous mammal. Proc Biol Sci. 2006;273:293–9. doi:10.1098/rspb.2005.3330.	Rangifer tarandus	Precocial	Mean offspring mass at birth, Mean offspring mass at the end of lactation
Kasparian K, Geissler E, Trillmich F. Optimal offspring size in a small mammal: an exception to the tradeoff invariant life-history rule. Oikos. 2005;111:271–8. doi:10.1111/j.0030-1299.2005.13973.x.	Cavia aperea	Precocial	Litter size at birth, Mean offspring mass at birth
Kojola I. Early maternal investment and growth in reindeer. Can J Zool. 1993;71:753–8. doi:10.1139/z93-099.	Rangifer tarandus	Precocial	Mean offspring mass at birth
Künkele J. Effects of litter size on the energetics of reproduction in a highly precocial rodent, the guinea pig. J Mammal. 2000;81:691–700. doi:10.1644/1545-1542(2000)081<0691:EOLSOT>2.3.CO;2.	Cavia porcellus	Precocial	Litter size at birth, Mean offspring mass at birth, Litter size at the end of lactation, Mean offspring mass at the end of lactation
Landete-Castillejos T, García A, Gómez JA, Molina A, Gallego L. Subspecies and body size allometry affect milk production and composition, and calf growth in red deer: comparison of Cervus elaphus hispanicus and Cervus elaphus scoticus. Physiol Biochem Zool. 2003;76:594–602. doi:10.1086/375660.	Cervus elaphus hispanicus, Cervus elaphus scoticus	Precocial	Mean offspring mass at birth
Michel ES, Demarais S, Strickland BK, Belant JL. Contrasting the effects of maternal and behavioral characteristics on fawn birth mass in white-tailed deer. PLoS One. 2015;10:e0136034. doi:10.1371/journal.pone.0136034.	Odocoileus virginianus	Precocial	Mean offspring mass at birth
Moore GH, Littlejohn GM, Cowie GM. Factors affecting liveweight gain in red deer calves from birth to weaning. New Zeal J Agr Res. 1988;31:279–83. doi:10.1080/00288233.1988.10423416.	Cervus elaphus	Precocial	Mean offspring mass at birth
Mukasa-Mugerwa E, Said AN, Lahlou-Kassi A, Sherington J, Mutiga ER. Birth weight as a risk factor for perinatal lamb mortality, and the effects of stage of pregnant ewe supplementation and gestation weight gain in Ethiopian Menz sheep. Preventive Veterinary Medicine. 1994;19:45–56. doi:10.1016/0167-5877(94)90014-0.	Ovis aries	Precocial	Litter mass at the end of lactation
Mysterud A, Røed KH, Holand Ø, Yoccoz NG, Nieminen M. Age-related gestation length adjustment in a large iteroparous mammal at northern latitude. J Anim Ecol. 2009;78:1002–6. doi:10.1111/j.1365-2656.2009.01553.x.	Rangifer tarandus	Precocial	Mean offspring mass at birth
Rognmo A, Markussen KA, Jacobsen E, Grav HJ, Blix AS. Effects of improved nutrition in pregnant reindeer on milk quality, calf birth weight, growth, and mortality. Ran. 1983;3:10. doi:10.7557/2.3.2.476.	Rangifer tarandus	Precocial	Mean offspring mass at birth, Mean offspring mass at the end of lactation, offspring mortality between birth and the end of lactation
Singh MD, Singh S, Garcia GW. Understanding mammary activity in red-rumped agouti and implications for management and conservation of this Neotropical game species. Braz J Biol. 2018;78:540–7. doi:10.1590/1519-6984.172814.	Dasyprocta leporina	Precocial	Mean offspring mass at birth
Trillmich F, Geißler E, Guenther A. Senescence and costs of reproduction in the life history of a small precocial species. Ecol Evol. 2019;9:7069–79. doi:10.1002/ece3.5272.	Cavia aperea	Precocial	Litter size at birth, Mean offspring mass at birth, Litter mass at birth, Litter mass at the end of lactation, offspring mortality between birth and the end of lactation
van Jaarsveld AS. A comparative investigation of hyaenid and aardwolf life-histories, with notes on spotted hyaena mortality patterns. Trans R Soc S Afr. 1993;48:219–32. doi:10.1080/00359199309520272.	Hyaenid genera	Precocial	Litter size at birth, Mean offspring mass at birth
Zenuto RR, Antinuchi CD, Busch C. Bioenergetics of reproduction and pup development in a subterranean rodent (Ctenomys talarum). Physiol Biochem Zool. 2002;75:469–78. doi:10.1086/344739.	Ctenomys talarum	In between	Mean offspring mass at birth
Yarmolinsky L, Kam M, Khokhlova IS, Degen AA. Effect of weaning time on the growth rate and food intake of the spiny mouse pup. J Zool. 2009;279:203–9. doi:10.1111/j.1469-7998.2009.00609.x.	Acomys cahirinus	In between	Mean offspring mass at birth, Litter size at the end of lactation, Mean offspring mass at the end of lactation, Litter mass at the end of lactation
Campbell MT, Slade NA. The effect of maternal mass on litter size and offspring survival in the hispid cotton rat (Sigmodon hispidus). Can J Zool. 1995;73:133–40. doi:10.1139/z95-015.	Sigmodon hispidus	Altricial	Litter size at birth, Mean offspring mass at birth, Litter mass at birth
Dobson FS, Michener GR. Maternal traits and reproduction in Richardson's ground squirrels. Ecol. 1995;76:851–62. doi:10.2307/1939350.	Spermophilus richardsonii	Altricial	Litter size at birth, Mean offspring mass at birth, Litter mass at birth
Dobson FS, Myers P. The seasonal decline in the litter size of meadow voles. J Mammal. 1989;70:142–52. doi:10.2307/1381677.	Microtus pennsylvanicus	Altricial	Litter size at birth, Mean offspring mass at birth, Litter mass at birth, Litter size at the end of lactation
Helle S, Laaksonen T, Huitu O. Sex-specific offspring growth according to maternal testosterone, corticosterone, and glucose levels. Behav Ecol. 2013;24:205–12. doi:10.1093/beheco/ars155.	Microtus agrestis	Altricial	Mean offspring mass at birth
Koskela E, Huitu O, Koivula M, Korpimäki E, Mappes T. Sex-biased maternal investment in voles: importance of environmental conditions. Proc Biol Sci. 2004;271:1385–91. doi:10.1098/rspb.2004.2711.	Microtus agrestis	Altricial	Litter size at birth
Millar JS. Energetics of reproduction in Peromyscus leucopus: The cost of lactation. Ecol. 1978;59:1055–61. doi:10.2307/1938558.	Peromyscus leucopus	Altricial	Litter size at birth, Mean offspring mass at birth, Mean offspring mass at the end of lactation
Millesi E, Huber S, Everts LG, Dittami JP. Reproductive decisions in female European ground squirrels: Factors affecting reproductive output and maternal investment. Ethology. 1999;105:163–75. doi:10.1046/j.1439-0310.1999.00379.x.	Spermophilus citellus	Altricial	Litter size at birth
Myers P, Master LL. Reproduction by Peromyscus maniculatus: Size and Compromise. J Mammal. 1983;64:1–18. doi:10.2307/1380746.	Peromyscus maniculatus	Altricial	Litter size at birth, Mean offspring mass at birth, Litter mass at birth, Litter size at the end of lactation, Mean offspring mass at the end of lactation, Litter mass at the end of lactation, offspring mortality between birth and the end of lactation
Nespolo RF, Bacigalupe LD. Viability selection on early body mass and the effect of female body size on fecundity: a study on the leaf-eared mouse Phyllotis darwini. Ecol Res. 2009;24:997–1002. doi:10.1007/s11284-008-0570-5.	Phyllotis darwini	Altricial	Mean offspring mass at birth, Litter size at the end of lactation, Litter mass at the end of lactation, offspring mortality between birth and the end of lactation
Risch TS, Michener GR, Dobson FS. Variation in litter size: a test of hypotheses in Richardson's ground squirrels. Ecol. 2007;88:306–14. doi:10.1890/06-0249.	Spermophilus richardsonii	Altricial	Litter size at birth
Rödel HG, Prager G, Stefanski V, Holst D von, Hudson R. Separating maternal and litter-size effects on early postnatal growth in two species of altricial small mammals. Physiol Behav. 2008;93:826–34. doi:10.1016/j.physbeh.2007.11.047.	Oryctolagus cuniculus, Rattus norvegicus	Altricial	Litter size at birth
Rödel HG, Starkloff A, Seltmann MW, Prager G, Holst D von. Causes and predictors of nest mortality in a European rabbit population. Mamm Biol. 2009;74:198–209. doi:10.1016/j.mambio.2008.04.003.	Oryctolagus cuniculus	Altricial	Litter mass at the end of lactation, offspring mortality between birth and the end of lactation
Rödel HG, Valencak TG, Handrek A, Monclús R. Paying the energetic costs of reproduction: reliance on postpartum foraging and stored reserves. Behav Ecol. 2016;27:748–56. doi:10.1093/beheco/arv217.	Oryctolagus cuniculus	Altricial	Litter mass at birth
Skibiel AL, Dobson FS, Murie JO. Maternal influences on reproduction in two populations of Columbian ground squirrels. Ecol Monogr. 2009;79:325–41. doi:10.1890/08-0718.1.	Spermophilus columbianus	Altricial	Mean offspring mass at birth, Mean offspring mass at the end of lactation
Yordy J, Mossotti RH. Kinship, maternal effects, and management: Juvenile mortality and survival in captive African painted dogs, Lycaon pictus. Zoo Biol. 2016;35:367–77. doi:10.1002/zoo.21306.	Lycaon pictus	Altricial	Offspring mortality between birth and the end of lactation
