# Supplementary material for: Maternal effects on reproduction in the precocial European hare (Lepus europaeus)
Source: PLoS One. 2021 Feb 17;16(2):e0247174. doi: 10.1371/journal.pone.0247174 (PMC7888652; doi:10.1371/journal.pone.0247174)
Supplement: S4 Table — (CSV) [file pone.0247174.s004.csv]

Animal number	Female age at giving birth	Female diet	Female birth date	Year	Female age	Breeding start	Female body mass at mating	Successful mating	Birth	Female weight at birth	Number of male leverets at birth	Number of female leverets at birth	Litter size at birth	Litter mass at birth	Mean leveret body mass at birth	Lactation duration	Number of male leverets at the end of lactation	Number of female leverets at the end of lactation	Litter size at the end of lactation	Litter mass at the end of lactation	Mean leveret body mass at the end of lactation	Mortality	Mortality in percent	Mortality of male leverets	Mortality of female leverets	Sex ratio at birth	Sex ratio at the end of lactation	Month of birth	Season of birth	Reproductive state
1	NA	0	07.03.1989	1990	450	31.05.1990	NA	0	NA	NA	NA	NA	NA	NA	NA	NA	NA	NA	NA	NA	NA	0	NA	NA	NA	NA	NA	NA	NA	0
1	NA	0	07.03.1989	1990	415	26.04.1990	NA	0	NA	NA	NA	NA	NA	NA	NA	NA	NA	NA	NA	NA	NA	0	NA	NA	NA	NA	NA	NA	NA	0
1	NA	0	07.03.1989	1990	380	22.03.1990	NA	0	NA	NA	NA	NA	NA	NA	NA	NA	NA	NA	NA	NA	NA	0	NA	NA	NA	NA	NA	NA	NA	0
1	NA	0	07.03.1989	1990	322	23.01.1990	NA	0	NA	NA	NA	NA	NA	NA	NA	NA	NA	NA	NA	NA	NA	0	NA	NA	NA	NA	NA	NA	NA	0
1	NA	0	07.03.1989	1990	352	22.02.1990	NA	0	NA	NA	NA	NA	NA	NA	NA	NA	NA	NA	NA	NA	NA	0	NA	NA	NA	NA	NA	NA	NA	0
1	NA	0	07.03.1989	1990	485	05.07.1990	NA	0	NA	NA	NA	NA	NA	NA	NA	NA	NA	NA	NA	NA	NA	0	NA	NA	NA	NA	NA	NA	NA	0
1	NA	0	07.03.1989	1990	513	02.08.1990	NA	0	NA	NA	NA	NA	NA	NA	NA	NA	NA	NA	NA	NA	NA	0	NA	NA	NA	NA	NA	NA	NA	0
1	NA	0	07.03.1989	1990	541	30.08.1990	NA	0	NA	NA	NA	NA	NA	NA	NA	NA	NA	NA	NA	NA	NA	0	NA	NA	NA	NA	NA	NA	NA	0
10	367	0	22.03.1989	1990	323	08.02.1990	NA	1	24.03.1990	NA	1	0	1	NA	NA	NA	NA	NA	0	NA	NA	1	1	NA	NA	1	NA	Mar	spring	1
10	428	0	22.03.1989	1990	380	06.04.1990	NA	1	24.05.1990	NA	1	1	2	237	119	28	1	1	2	2755	1378	0	0	0	0	0.5	0.5	May	spring	0
10	NA	0	22.03.1989	1991	790	21.05.1991	NA	0	NA	NA	NA	NA	NA	NA	NA	NA	NA	NA	NA	NA	NA	0	NA	NA	NA	NA	NA	NA	NA	0
10	NA	0	22.03.1989	1990	351	08.03.1990	NA	0	NA	NA	NA	NA	NA	NA	NA	NA	NA	NA	NA	NA	NA	0	NA	NA	NA	NA	NA	NA	NA	0
10	NA	0	22.03.1989	1990	456	21.06.1990	NA	0	NA	NA	NA	NA	NA	NA	NA	NA	NA	NA	NA	NA	NA	0	NA	NA	NA	NA	NA	NA	NA	0
10	NA	0	22.03.1989	1990	484	19.07.1990	NA	0	NA	NA	NA	NA	NA	NA	NA	NA	NA	NA	NA	NA	NA	0	NA	NA	NA	NA	NA	NA	NA	0
10	NA	0	22.03.1989	1990	512	16.08.1990	NA	0	NA	NA	NA	NA	NA	NA	NA	NA	NA	NA	NA	NA	NA	0	NA	NA	NA	NA	NA	NA	NA	0
10	NA	0	22.03.1989	1991	762	23.04.1991	NA	0	NA	NA	NA	NA	NA	NA	NA	NA	NA	NA	NA	NA	NA	0	NA	NA	NA	NA	NA	NA	NA	0
10	NA	0	22.03.1989	1991	832	02.07.1991	NA	0	NA	NA	NA	NA	NA	NA	NA	NA	NA	NA	NA	NA	NA	0	NA	NA	NA	NA	NA	NA	NA	0
10	NA	0	22.03.1989	1991	707	27.02.1991	NA	0	NA	NA	NA	NA	NA	NA	NA	NA	NA	NA	NA	NA	NA	0	NA	NA	NA	NA	NA	NA	NA	0
10	NA	0	22.03.1989	1991	735	27.03.1991	NA	0	NA	NA	NA	NA	NA	NA	NA	NA	NA	NA	NA	NA	NA	0	NA	NA	NA	NA	NA	NA	NA	0
10	NA	0	22.03.1989	1990	418	14.05.1990	NA	0	NA	NA	NA	NA	NA	NA	NA	NA	NA	NA	NA	NA	NA	0	NA	NA	NA	NA	NA	NA	NA	0
101	689	0	02.07.1996	1998	618	12.03.1998	NA	1	22.05.1998	NA	1	0	1	NA	NA	38	1	0	1	978	978	0	0	0	NA	1	1	May	spring	1
101	772	0	02.07.1996	1998	727	29.06.1998	NA	1	13.08.1998	NA	1	0	1	137	137	NA	NA	NA	0	NA	NA	1	1	NA	NA	1	NA	Aug	summer	0
101	NA	0	02.07.1996	1998	772	13.08.1998	NA	0	NA	NA	NA	NA	NA	NA	NA	NA	NA	NA	NA	NA	NA	0	NA	NA	NA	NA	NA	NA	NA	0
102	NA	0	08.08.1996	1997	187	11.02.1997	NA	0	NA	NA	NA	NA	NA	NA	NA	NA	NA	NA	NA	NA	NA	0	NA	NA	NA	NA	NA	NA	NA	0
102	NA	0	08.08.1996	1998	677	16.06.1998	NA	0	NA	NA	NA	NA	NA	NA	NA	NA	NA	NA	NA	NA	NA	0	NA	NA	NA	NA	NA	NA	NA	0
102	NA	0	08.08.1996	1998	602	02.04.1998	NA	0	NA	NA	NA	NA	NA	NA	NA	NA	NA	NA	NA	NA	NA	0	NA	NA	NA	NA	NA	NA	NA	0
103	NA	0	08.08.1996	1998	602	02.04.1998	NA	0	NA	NA	NA	NA	NA	NA	NA	NA	NA	NA	NA	NA	NA	0	NA	NA	NA	NA	NA	NA	NA	0
106	203	0	02.09.1996	1997	162	11.02.1997	NA	1	24.03.1997	NA	1	0	1	105	105	35	1	0	1	1200	1200	0	0	0	NA	1	1	Mar	spring	1
106	243	0	02.09.1996	1997	162	11.02.1997	NA	1	03.05.1997	NA	0	3	3	338	112	30	0	1	1	992	992	2	0.67	NA	0.67	0	0	May	spring	0
106	346	0	02.09.1996	1997	301	30.06.1997	NA	1	14.08.1997	NA	1	1	2	235	118	NA	NA	NA	0	NA	NA	2	1	NA	NA	0.5	NA	Aug	summer	0
106	584	0	02.09.1996	1998	542	26.02.1998	NA	1	09.04.1998	NA	0	2	2	193	97	34	0	2	2	1838	919	0	0	NA	0	0	0	Apr	spring	0
106	682	0	02.09.1996	1998	618	13.05.1998	NA	1	16.07.1998	NA	1	1	2	228	114	NA	NA	NA	0	NA	NA	2	1	NA	NA	0.5	NA	Jul	summer	0
106	739	0	02.09.1996	1998	696	30.07.1998	NA	1	11.09.1998	NA	0	3	3	388	129	NA	NA	NA	0	NA	NA	3	1	NA	NA	0	NA	Sep	autumn	0
106	NA	0	02.09.1996	1997	240	30.04.1997	NA	0	NA	NA	NA	NA	NA	NA	NA	NA	NA	NA	NA	NA	NA	0	NA	NA	NA	NA	NA	NA	NA	0
11	355	0	22.03.1989	1990	307	23.01.1990	NA	1	12.03.1990	NA	1	0	1	131	131	31	1	0	1	1136	1136	0	0	0	NA	1	1	Mar	spring	1
11	782	0	22.03.1989	1991	720	12.03.1991	NA	1	13.05.1991	NA	2	0	2	204	102	31	1	0	1	1147	1147	1	0.5	0.5	NA	1	1	May	spring	0
11	826	0	22.03.1989	1991	776	07.05.1991	NA	1	26.06.1991	NA	1	1	2	251	126	33	1	1	2	2292	1146	0	0	0	0	0.5	0.5	Jun	summer	0
11	863	0	22.03.1989	1991	818	18.06.1991	NA	1	02.08.1991	NA	NA	NA	3	297	99	31	NA	NA	2	2004	1002	1	0.33	NA	NA	NA	NA	Aug	summer	0
11	NA	0	22.03.1989	1990	400	26.04.1990	NA	0	NA	NA	NA	NA	NA	NA	NA	NA	NA	NA	NA	NA	NA	0	NA	NA	NA	NA	NA	NA	NA	0
11	NA	0	22.03.1989	1991	691	11.02.1991	NA	0	NA	NA	NA	NA	NA	NA	NA	NA	NA	NA	NA	NA	NA	0	NA	NA	NA	NA	NA	NA	NA	0
11	NA	0	22.03.1989	1990	337	22.02.1990	NA	0	NA	NA	NA	NA	NA	NA	NA	NA	NA	NA	NA	NA	NA	0	NA	NA	NA	NA	NA	NA	NA	0
11	NA	0	22.03.1989	1991	748	09.04.1991	NA	0	NA	NA	NA	NA	NA	NA	NA	NA	NA	NA	NA	NA	NA	0	NA	NA	NA	NA	NA	NA	NA	0
11	NA	0	22.03.1989	1991	860	30.07.1991	NA	0	NA	NA	NA	NA	NA	NA	NA	NA	NA	NA	NA	NA	NA	0	NA	NA	NA	NA	NA	NA	NA	0
110	442	0	28.03.1991	1992	404	05.05.1992	NA	1	12.06.1992	NA	1	1	2	152	76	NA	NA	NA	0	NA	NA	2	1	NA	NA	0.5	NA	Jun	summer	1
110	504	0	28.03.1991	1992	444	14.06.1992	NA	1	13.08.1992	NA	2	0	2	183	92	40	2	0	2	2425	1213	0	0	0	NA	1	1	Aug	summer	0
117	355	0	07.04.1991	1992	310	11.02.1992	NA	1	27.03.1992	NA	NA	NA	1	78	78	NA	NA	NA	0	NA	NA	1	1	NA	NA	NA	NA	Mar	spring	1
117	393	0	07.04.1991	1992	310	11.02.1992	NA	1	04.05.1992	NA	1	0	1	126	126	36	1	0	1	1370	1370	0	0	0	NA	1	1	May	spring	0
117	469	0	07.04.1991	1992	429	09.06.1992	NA	1	19.07.1992	NA	1	0	1	133	133	37	1	0	1	1532	1532	0	0	0	NA	1	1	Jul	summer	0
117	NA	0	07.04.1991	1992	288	20.01.1992	NA	0	NA	NA	NA	NA	NA	NA	NA	NA	NA	NA	NA	NA	NA	0	NA	NA	NA	NA	NA	NA	NA	0
117	NA	0	07.04.1991	1992	369	10.04.1992	NA	0	NA	NA	NA	NA	NA	NA	NA	NA	NA	NA	NA	NA	NA	0	NA	NA	NA	NA	NA	NA	NA	0
117	NA	0	07.04.1991	1992	457	07.07.1992	NA	0	NA	NA	NA	NA	NA	NA	NA	NA	NA	NA	NA	NA	NA	0	NA	NA	NA	NA	NA	NA	NA	0
117	NA	0	07.04.1991	1992	345	17.03.1992	NA	0	NA	NA	NA	NA	NA	NA	NA	NA	NA	NA	NA	NA	NA	0	NA	NA	NA	NA	NA	NA	NA	0
12	NA	1	02.04.1997	1999	768	10.05.1999	3495	0	NA	NA	NA	NA	NA	NA	NA	NA	NA	NA	NA	NA	NA	0	NA	NA	NA	NA	NA	NA	NA	0
12	NA	0	28.03.1989	1990	317	08.02.1990	NA	0	NA	NA	NA	NA	NA	NA	NA	NA	NA	NA	NA	NA	NA	0	NA	NA	NA	NA	NA	NA	NA	0
129	427	0	08.05.1991	1992	363	05.05.1992	NA	1	08.07.1992	NA	2	2	4	370	93	24	1	2	3	2585	862	1	0.25	0.5	0	0.5	0.333333333	Jul	summer	1
129	NA	0	08.05.1991	1992	482	01.09.1992	NA	0	NA	NA	NA	NA	NA	NA	NA	NA	NA	NA	NA	NA	NA	0	NA	NA	NA	NA	NA	NA	NA	0
13	NA	0	27.04.1997	1999	697	25.03.1999	NA	0	NA	NA	NA	NA	NA	NA	NA	NA	NA	NA	NA	NA	NA	0	NA	NA	NA	NA	NA	NA	NA	0
13	NA	0	27.04.1997	1999	750	17.05.1999	NA	0	NA	NA	NA	NA	NA	NA	NA	NA	NA	NA	NA	NA	NA	0	NA	NA	NA	NA	NA	NA	NA	0
13	NA	0	27.04.1997	1999	807	13.07.1999	NA	0	NA	NA	NA	NA	NA	NA	NA	NA	NA	NA	NA	NA	NA	0	NA	NA	NA	NA	NA	NA	NA	0
13	NA	0	27.04.1997	2000	1010	01.02.2000	NA	0	NA	NA	NA	NA	NA	NA	NA	NA	NA	NA	NA	NA	NA	0	NA	NA	NA	NA	NA	NA	NA	0
13	NA	0	27.04.1997	2000	1060	22.03.2000	NA	0	NA	NA	NA	NA	NA	NA	NA	NA	NA	NA	NA	NA	NA	0	NA	NA	NA	NA	NA	NA	NA	0
13	NA	0	27.04.1997	2000	1109	10.05.2000	NA	0	NA	NA	NA	NA	NA	NA	NA	NA	NA	NA	NA	NA	NA	0	NA	NA	NA	NA	NA	NA	NA	0
13	NA	0	27.04.1997	2000	1158	28.06.2000	NA	0	NA	NA	NA	NA	NA	NA	NA	NA	NA	NA	NA	NA	NA	0	NA	NA	NA	NA	NA	NA	NA	0
13	NA	0	27.04.1997	2000	1219	28.08.2000	NA	0	NA	NA	NA	NA	NA	NA	NA	NA	NA	NA	NA	NA	NA	0	NA	NA	NA	NA	NA	NA	NA	0
130	389	0	25.07.1992	1993	347	07.07.1993	NA	1	18.08.1993	NA	0	1	1	89	89	33	0	1	1	1162	1162	0	0	NA	0	0	0	Aug	summer	1
130	588	0	25.07.1992	1994	548	24.01.1994	NA	1	05.03.1994	NA	NA	NA	2	185	93	36	0	1	1	818	818	1	0.5	NA	NA	NA	0	Mar	spring	0
130	624	0	25.07.1992	1994	584	01.03.1994	NA	1	10.04.1994	NA	NA	NA	3	251	84	NA	NA	NA	0	NA	NA	3	1	NA	NA	NA	NA	Apr	spring	0
130	672	0	25.07.1992	1994	632	18.04.1994	NA	1	28.05.1994	NA	3	0	3	334	111	38	3	0	3	2648	883	0	0	0	NA	1	1	May	spring	0
130	749	0	25.07.1992	1994	710	05.07.1994	NA	1	13.08.1994	NA	0	1	1	90	90	32	0	1	1	1006	1006	0	0	NA	0	0	0	Aug	summer	0
130	991	0	25.07.1992	1995	949	01.03.1995	NA	1	12.04.1995	NA	2	1	3	358	119	30	1	1	2	2064	1032	1	0.33	0.5	0	0.666666667	0.5	Apr	spring	0
130	1031	0	25.07.1992	1995	949	01.03.1995	NA	1	22.05.1995	NA	4	0	4	438	110	35	4	0	4	4147	1037	0	0	0	NA	1	1	May	spring	0
130	1112	0	25.07.1992	1995	1073	03.07.1995	NA	1	11.08.1995	NA	2	1	3	239	80	NA	2	0	2	1659	830	1	0.33	0	1	0.666666667	1	Aug	summer	0
130	NA	0	25.07.1992	1995	1173	11.10.1995	NA	0	NA	NA	NA	NA	NA	NA	NA	NA	NA	NA	NA	NA	NA	0	NA	NA	NA	NA	NA	NA	NA	0
1341	1529	0	01.01.1985	1989	1477	17.01.1989	NA	1	10.03.1989	NA	0	3	3	NA	NA	32	0	2	2	1968	984	1	0.33	NA	0.33	0	0	Mar	spring	1
1341	1571	0	01.01.1985	1989	1514	23.02.1989	NA	1	21.04.1989	NA	2	1	3	NA	NA	31	2	1	3	3408	1136	0	0	0	0	0.666666667	0.666666667	Apr	spring	0
1341	1889	0	01.01.1985	1990	1848	23.01.1990	NA	1	05.03.1990	NA	1	1	2	NA	NA	38	1	0	1	1310	1310	1	0.5	0	1	0.5	1	Mar	spring	0
1341	1985	0	01.01.1985	1990	1945	30.04.1990	NA	1	09.06.1990	NA	1	3	4	NA	NA	31	1	1	2	1906	953	2	0.5	0	0.67	0.25	0.5	Jun	summer	0
1341	2022	0	01.01.1985	1990	2016	10.07.1990	NA	1	16.07.1990	NA	NA	NA	5	NA	NA	32	1	2	3	2394	798	2	0.4	NA	NA	NA	0.333333333	Jul	summer	0
1341	2099	0	01.01.1985	1990	2054	17.08.1990	NA	1	01.10.1990	NA	NA	NA	3	250	83	36	1	1	2	2613	1307	1	0.33	NA	NA	NA	0.5	Oct	autumn	0
1341	2286	0	01.01.1985	1991	2248	27.02.1991	NA	1	06.04.1991	NA	NA	NA	4	NA	NA	30	NA	NA	3	1684	561	1	0.25	NA	NA	NA	NA	Apr	spring	0
1341	2317	0	01.01.1985	1991	2276	27.03.1991	NA	1	07.05.1991	NA	NA	NA	4	191	48	NA	NA	NA	0	NA	NA	4	1	NA	NA	NA	NA	May	spring	0
1341	NA	0	01.01.1985	1991	2317	07.05.1991	NA	0	NA	NA	NA	NA	NA	NA	NA	NA	NA	NA	NA	NA	NA	0	NA	NA	NA	NA	NA	NA	NA	0
1343	NA	0	01.01.1985	1989	1499	08.02.1989	NA	0	NA	NA	NA	NA	NA	NA	NA	NA	NA	NA	NA	NA	NA	0	NA	NA	NA	NA	NA	NA	NA	0
1343	NA	0	01.01.1985	1989	1529	10.03.1989	NA	0	NA	NA	NA	NA	NA	NA	NA	NA	NA	NA	NA	NA	NA	0	NA	NA	NA	NA	NA	NA	NA	0
136	NA	0	30.08.1992	1994	666	27.06.1994	NA	0	NA	NA	NA	NA	NA	NA	NA	NA	NA	NA	NA	NA	NA	0	NA	NA	NA	NA	NA	NA	NA	0
136	NA	0	30.08.1992	1995	927	15.03.1995	NA	0	NA	NA	NA	NA	NA	NA	NA	NA	NA	NA	NA	NA	NA	0	NA	NA	NA	NA	NA	NA	NA	0
136	NA	0	30.08.1992	1995	1032	28.06.1995	NA	0	NA	NA	NA	NA	NA	NA	NA	NA	NA	NA	NA	NA	NA	0	NA	NA	NA	NA	NA	NA	NA	0
136	NA	0	30.08.1992	1995	1095	30.08.1995	NA	0	NA	NA	NA	NA	NA	NA	NA	NA	NA	NA	NA	NA	NA	0	NA	NA	NA	NA	NA	NA	NA	0
136	NA	0	30.08.1992	1993	311	07.07.1993	NA	0	NA	NA	NA	NA	NA	NA	NA	NA	NA	NA	NA	NA	NA	0	NA	NA	NA	NA	NA	NA	NA	0
136	NA	0	30.08.1992	1994	596	18.04.1994	NA	0	NA	NA	NA	NA	NA	NA	NA	NA	NA	NA	NA	NA	NA	0	NA	NA	NA	NA	NA	NA	NA	0
136	NA	0	30.08.1992	1994	645	06.06.1994	NA	0	NA	NA	NA	NA	NA	NA	NA	NA	NA	NA	NA	NA	NA	0	NA	NA	NA	NA	NA	NA	NA	0
136	NA	0	30.08.1992	1994	492	04.01.1994	NA	0	NA	NA	NA	NA	NA	NA	NA	NA	NA	NA	NA	NA	NA	0	NA	NA	NA	NA	NA	NA	NA	0
136	NA	0	30.08.1992	1994	548	01.03.1994	NA	0	NA	NA	NA	NA	NA	NA	NA	NA	NA	NA	NA	NA	NA	0	NA	NA	NA	NA	NA	NA	NA	0
136	NA	0	30.08.1992	1993	367	01.09.1993	NA	0	NA	NA	NA	NA	NA	NA	NA	NA	NA	NA	NA	NA	NA	0	NA	NA	NA	NA	NA	NA	NA	0
14	NA	0	11.04.1989	1990	415	31.05.1990	NA	0	NA	NA	NA	NA	NA	NA	NA	NA	NA	NA	NA	NA	NA	0	NA	NA	NA	NA	NA	NA	NA	0
14	NA	0	11.04.1989	1990	380	26.04.1990	NA	0	NA	NA	NA	NA	NA	NA	NA	NA	NA	NA	NA	NA	NA	0	NA	NA	NA	NA	NA	NA	NA	0
14	NA	0	11.04.1989	1991	671	11.02.1991	NA	0	NA	NA	NA	NA	NA	NA	NA	NA	NA	NA	NA	NA	NA	0	NA	NA	NA	NA	NA	NA	NA	0
14	NA	0	11.04.1989	1990	345	22.03.1990	NA	0	NA	NA	NA	NA	NA	NA	NA	NA	NA	NA	NA	NA	NA	0	NA	NA	NA	NA	NA	NA	NA	0
14	NA	0	11.04.1989	1990	317	22.02.1990	NA	0	NA	NA	NA	NA	NA	NA	NA	NA	NA	NA	NA	NA	NA	0	NA	NA	NA	NA	NA	NA	NA	0
14	NA	0	11.04.1989	1990	450	05.07.1990	NA	0	NA	NA	NA	NA	NA	NA	NA	NA	NA	NA	NA	NA	NA	0	NA	NA	NA	NA	NA	NA	NA	0
14	NA	0	11.04.1989	1990	478	02.08.1990	NA	0	NA	NA	NA	NA	NA	NA	NA	NA	NA	NA	NA	NA	NA	0	NA	NA	NA	NA	NA	NA	NA	0
14	NA	0	11.04.1989	1990	504	28.08.1990	NA	0	NA	NA	NA	NA	NA	NA	NA	NA	NA	NA	NA	NA	NA	0	NA	NA	NA	NA	NA	NA	NA	0
14	NA	0	11.04.1989	1990	293	29.01.1990	NA	0	NA	NA	NA	NA	NA	NA	NA	NA	NA	NA	NA	NA	NA	0	NA	NA	NA	NA	NA	NA	NA	0
14	NA	0	11.04.1989	1991	700	12.03.1991	NA	0	NA	NA	NA	NA	NA	NA	NA	NA	NA	NA	NA	NA	NA	0	NA	NA	NA	NA	NA	NA	NA	0
141	380	0	02.06.1991	1992	338	05.05.1992	NA	1	16.06.1992	NA	2	1	3	241	80	36	2	1	3	1941	647	0	0	0	0	0.666666667	0.666666667	Jun	summer	1
141	418	0	02.06.1991	1992	338	05.05.1992	NA	1	24.07.1992	NA	3	0	3	283	94	39	2	0	2	1610	805	1	0.33	0.33	NA	1	1	Jul	summer	0
141	457	0	02.06.1991	1992	416	22.07.1992	NA	1	01.09.1992	NA	3	0	3	297	99	37	3	0	3	3552	1184	0	0	0	NA	1	1	Sep	autumn	0
144	361	0	20.06.1991	1992	320	05.05.1992	NA	1	15.06.1992	NA	2	0	2	208	104	37	2	0	2	2424	1212	0	0	0	NA	1	1	Jun	summer	1
144	439	0	20.06.1991	1992	398	22.07.1992	NA	1	01.09.1992	NA	2	0	2	219	110	37	2	0	2	2845	1423	0	0	0	NA	1	1	Sep	autumn	0
145	354	1	19.03.1998	1999	313	26.01.1999	3050	1	08.03.1999	3445	2	0	2	173	87	NA	NA	NA	0	NA	NA	2	1	1	NA	1	NA	Mar	spring	1
145	402	1	19.03.1998	1999	361	15.03.1999	3230	1	25.04.1999	3525	0	1	1	135	135	35	0	1	1	910	910	0	0	NA	0	0	0	Apr	spring	0
146	NA	0	26.06.1991	1992	350	10.06.1992	NA	0	NA	NA	NA	NA	NA	NA	NA	NA	NA	NA	NA	NA	NA	0	NA	NA	NA	NA	NA	NA	NA	0
146	NA	0	26.06.1991	1992	314	05.05.1992	NA	0	NA	NA	NA	NA	NA	NA	NA	NA	NA	NA	NA	NA	NA	0	NA	NA	NA	NA	NA	NA	NA	0
148	NA	1	15.03.1998	1999	408	27.04.1999	2910	0	NA	NA	NA	NA	NA	NA	NA	NA	NA	NA	NA	NA	NA	0	NA	NA	NA	NA	NA	NA	NA	0
148	NA	1	15.03.1998	1999	519	16.08.1999	2990	0	NA	NA	NA	NA	NA	NA	NA	NA	NA	NA	NA	NA	NA	0	NA	NA	NA	NA	NA	NA	NA	0
148	NA	1	15.03.1998	1999	470	28.06.1999	2998	0	NA	NA	NA	NA	NA	NA	NA	NA	NA	NA	NA	NA	NA	0	NA	NA	NA	NA	NA	NA	NA	0
15	401	0	11.04.1989	1990	360	06.04.1990	NA	1	17.05.1990	NA	0	2	2	235	118	27	0	2	2	1231	616	0	0	NA	0	0	0	May	spring	1
15	440	0	11.04.1989	1990	398	14.05.1990	NA	1	25.06.1990	NA	1	1	2	NA	NA	NA	NA	NA	0	NA	NA	2	1	NA	NA	0.5	NA	Jun	summer	0
15	476	0	11.04.1989	1990	436	21.06.1990	NA	1	31.07.1990	NA	NA	NA	2	NA	NA	NA	NA	NA	0	NA	NA	2	1	NA	NA	NA	NA	Jul	summer	0
15	NA	0	11.04.1989	1990	303	08.02.1990	NA	0	NA	NA	NA	NA	NA	NA	NA	NA	NA	NA	NA	NA	NA	0	NA	NA	NA	NA	NA	NA	NA	0
15	NA	0	11.04.1989	1990	331	08.03.1990	NA	0	NA	NA	NA	NA	NA	NA	NA	NA	NA	NA	NA	NA	NA	0	NA	NA	NA	NA	NA	NA	NA	0
15	NA	0	11.04.1989	1990	464	19.07.1990	NA	0	NA	NA	NA	NA	NA	NA	NA	NA	NA	NA	NA	NA	NA	0	NA	NA	NA	NA	NA	NA	NA	0
151	NA	0	03.07.1991	1992	296	24.04.1992	NA	0	NA	NA	NA	NA	NA	NA	NA	NA	NA	NA	NA	NA	NA	0	NA	NA	NA	NA	NA	NA	NA	0
151	NA	0	03.07.1991	1992	215	03.02.1992	NA	0	NA	NA	NA	NA	NA	NA	NA	NA	NA	NA	NA	NA	NA	0	NA	NA	NA	NA	NA	NA	NA	0
151	NA	0	03.07.1991	1992	244	03.03.1992	NA	0	NA	NA	NA	NA	NA	NA	NA	NA	NA	NA	NA	NA	NA	0	NA	NA	NA	NA	NA	NA	NA	0
151	NA	0	03.07.1991	1992	328	26.05.1992	NA	0	NA	NA	NA	NA	NA	NA	NA	NA	NA	NA	NA	NA	NA	0	NA	NA	NA	NA	NA	NA	NA	0
151	NA	0	03.07.1991	1992	356	23.06.1992	NA	0	NA	NA	NA	NA	NA	NA	NA	NA	NA	NA	NA	NA	NA	0	NA	NA	NA	NA	NA	NA	NA	0
151	NA	0	03.07.1991	1992	398	04.08.1992	NA	0	NA	NA	NA	NA	NA	NA	NA	NA	NA	NA	NA	NA	NA	0	NA	NA	NA	NA	NA	NA	NA	0
151	NA	0	03.07.1991	1992	272	31.03.1992	NA	0	NA	NA	NA	NA	NA	NA	NA	NA	NA	NA	NA	NA	NA	0	NA	NA	NA	NA	NA	NA	NA	0
152	NA	0	03.07.1991	1992	307	05.05.1992	NA	0	NA	NA	NA	NA	NA	NA	NA	NA	NA	NA	NA	NA	NA	0	NA	NA	NA	NA	NA	NA	NA	0
154	NA	0	11.07.1991	1992	288	24.04.1992	NA	0	NA	NA	NA	NA	NA	NA	NA	NA	NA	NA	NA	NA	NA	0	NA	NA	NA	NA	NA	NA	NA	0
154	NA	0	11.07.1991	1992	374	19.07.1992	NA	0	NA	NA	NA	NA	NA	NA	NA	NA	NA	NA	NA	NA	NA	0	NA	NA	NA	NA	NA	NA	NA	0
154	NA	0	11.07.1991	1992	207	03.02.1992	NA	0	NA	NA	NA	NA	NA	NA	NA	NA	NA	NA	NA	NA	NA	0	NA	NA	NA	NA	NA	NA	NA	0
154	NA	0	11.07.1991	1992	236	03.03.1992	NA	0	NA	NA	NA	NA	NA	NA	NA	NA	NA	NA	NA	NA	NA	0	NA	NA	NA	NA	NA	NA	NA	0
154	NA	0	11.07.1991	1992	260	27.03.1992	NA	0	NA	NA	NA	NA	NA	NA	NA	NA	NA	NA	NA	NA	NA	0	NA	NA	NA	NA	NA	NA	NA	0
154	NA	0	11.07.1991	1992	348	23.06.1992	NA	0	NA	NA	NA	NA	NA	NA	NA	NA	NA	NA	NA	NA	NA	0	NA	NA	NA	NA	NA	NA	NA	0
16	366	0	03.05.1997	1998	313	12.03.1998	NA	1	04.05.1998	NA	0	1	1	60	60	NA	NA	NA	0	NA	NA	1	1	NA	NA	0	NA	May	spring	1
16	409	0	03.05.1997	1998	366	04.05.1998	NA	1	16.06.1998	NA	1	0	1	86	86	NA	NA	NA	0	NA	NA	1	1	NA	NA	1	NA	Jun	summer	0
16	495	0	03.05.1997	1998	453	30.07.1998	NA	1	10.09.1998	NA	1	0	1	98	98	NA	NA	NA	0	NA	NA	1	1	NA	NA	1	NA	Sep	autumn	0
164	NA	0	14.08.1991	1992	254	24.04.1992	NA	0	NA	NA	NA	NA	NA	NA	NA	NA	NA	NA	NA	NA	NA	0	NA	NA	NA	NA	NA	NA	NA	0
164	NA	0	14.08.1991	1992	173	03.02.1992	NA	0	NA	NA	NA	NA	NA	NA	NA	NA	NA	NA	NA	NA	NA	0	NA	NA	NA	NA	NA	NA	NA	0
164	NA	0	14.08.1991	1992	202	03.03.1992	NA	0	NA	NA	NA	NA	NA	NA	NA	NA	NA	NA	NA	NA	NA	0	NA	NA	NA	NA	NA	NA	NA	0
164	NA	0	14.08.1991	1992	286	26.05.1992	NA	0	NA	NA	NA	NA	NA	NA	NA	NA	NA	NA	NA	NA	NA	0	NA	NA	NA	NA	NA	NA	NA	0
164	NA	0	14.08.1991	1992	314	23.06.1992	NA	0	NA	NA	NA	NA	NA	NA	NA	NA	NA	NA	NA	NA	NA	0	NA	NA	NA	NA	NA	NA	NA	0
164	NA	0	14.08.1991	1992	356	04.08.1992	NA	0	NA	NA	NA	NA	NA	NA	NA	NA	NA	NA	NA	NA	NA	0	NA	NA	NA	NA	NA	NA	NA	0
164	NA	0	14.08.1991	1992	230	31.03.1992	NA	0	NA	NA	NA	NA	NA	NA	NA	NA	NA	NA	NA	NA	NA	0	NA	NA	NA	NA	NA	NA	NA	0
165	NA	0	16.08.1991	1992	326	07.07.1992	NA	0	NA	NA	NA	NA	NA	NA	NA	NA	NA	NA	NA	NA	NA	0	NA	NA	NA	NA	NA	NA	NA	0
165	NA	0	16.08.1991	1992	185	17.02.1992	NA	0	NA	NA	NA	NA	NA	NA	NA	NA	NA	NA	NA	NA	NA	0	NA	NA	NA	NA	NA	NA	NA	0
165	NA	0	16.08.1991	1992	269	11.05.1992	NA	0	NA	NA	NA	NA	NA	NA	NA	NA	NA	NA	NA	NA	NA	0	NA	NA	NA	NA	NA	NA	NA	0
165	NA	0	16.08.1991	1992	368	18.08.1992	NA	0	NA	NA	NA	NA	NA	NA	NA	NA	NA	NA	NA	NA	NA	0	NA	NA	NA	NA	NA	NA	NA	0
165	NA	0	16.08.1991	1992	157	20.01.1992	NA	0	NA	NA	NA	NA	NA	NA	NA	NA	NA	NA	NA	NA	NA	0	NA	NA	NA	NA	NA	NA	NA	0
165	NA	0	16.08.1991	1992	214	17.03.1992	NA	0	NA	NA	NA	NA	NA	NA	NA	NA	NA	NA	NA	NA	NA	0	NA	NA	NA	NA	NA	NA	NA	0
165	NA	0	16.08.1991	1992	238	10.04.1992	NA	0	NA	NA	NA	NA	NA	NA	NA	NA	NA	NA	NA	NA	NA	0	NA	NA	NA	NA	NA	NA	NA	0
165	NA	0	16.08.1991	1992	298	09.06.1992	NA	0	NA	NA	NA	NA	NA	NA	NA	NA	NA	NA	NA	NA	NA	0	NA	NA	NA	NA	NA	NA	NA	0
165	NA	0	16.08.1991	1993	655	01.06.1993	NA	0	NA	NA	NA	NA	NA	NA	NA	NA	NA	NA	NA	NA	NA	0	NA	NA	NA	NA	NA	NA	NA	0
166	289	0	01.09.1991	1992	198	17.03.1992	NA	1	16.06.1992	NA	1	2	3	353	118	44	1	2	3	2543	848	0	0	0	0	0.333333333	0.333333333	Jun	summer	1
166	NA	0	01.09.1991	1992	333	30.07.1992	NA	0	NA	NA	NA	NA	NA	NA	NA	NA	NA	NA	NA	NA	NA	0	NA	NA	NA	NA	NA	NA	NA	0
166	NA	0	01.09.1991	1992	169	17.02.1992	NA	0	NA	NA	NA	NA	NA	NA	NA	NA	NA	NA	NA	NA	NA	0	NA	NA	NA	NA	NA	NA	NA	0
166	NA	0	01.09.1991	1992	141	20.01.1992	NA	0	NA	NA	NA	NA	NA	NA	NA	NA	NA	NA	NA	NA	NA	0	NA	NA	NA	NA	NA	NA	NA	0
166	NA	0	01.09.1991	1994	1051	18.07.1994	NA	0	NA	NA	NA	NA	NA	NA	NA	NA	NA	NA	NA	NA	NA	0	NA	NA	NA	NA	NA	NA	NA	0
166	NA	0	01.09.1991	1994	904	21.02.1994	NA	0	NA	NA	NA	NA	NA	NA	NA	NA	NA	NA	NA	NA	NA	0	NA	NA	NA	NA	NA	NA	NA	0
166	NA	0	01.09.1991	1994	953	11.04.1994	NA	0	NA	NA	NA	NA	NA	NA	NA	NA	NA	NA	NA	NA	NA	0	NA	NA	NA	NA	NA	NA	NA	0
166	NA	0	01.09.1991	1994	856	04.01.1994	NA	0	NA	NA	NA	NA	NA	NA	NA	NA	NA	NA	NA	NA	NA	0	NA	NA	NA	NA	NA	NA	NA	0
166	NA	0	01.09.1991	1994	1003	31.05.1994	NA	0	NA	NA	NA	NA	NA	NA	NA	NA	NA	NA	NA	NA	NA	0	NA	NA	NA	NA	NA	NA	NA	0
166	NA	0	01.09.1991	1992	285	12.06.1992	NA	0	NA	NA	NA	NA	NA	NA	NA	NA	NA	NA	NA	NA	NA	0	NA	NA	NA	NA	NA	NA	NA	0
166	NA	0	01.09.1991	1993	632	25.05.1993	NA	0	NA	NA	NA	NA	NA	NA	NA	NA	NA	NA	NA	NA	NA	0	NA	NA	NA	NA	NA	NA	NA	0
166	NA	0	01.09.1991	1993	687	19.07.1993	NA	0	NA	NA	NA	NA	NA	NA	NA	NA	NA	NA	NA	NA	NA	0	NA	NA	NA	NA	NA	NA	NA	0
167	195	0	04.09.1991	1992	152	03.02.1992	NA	1	17.03.1992	NA	1	0	1	121	121	34	1	0	1	993	993	0	0	0	NA	1	1	Mar	spring	1
167	229	0	04.09.1991	1992	181	03.03.1992	NA	1	20.04.1992	NA	1	2	3	286	95	37	1	2	3	3989	1330	0	0	0	0	0.333333333	0.333333333	Apr	spring	0
167	319	0	04.09.1991	1992	266	27.05.1992	NA	1	19.07.1992	NA	2	1	3	309	103	37	1	0	1	1114	1114	2	0.67	0.5	1	0.666666667	1	Jul	summer	0
167	717	0	04.09.1991	1993	672	07.07.1993	NA	1	21.08.1993	NA	1	2	3	236	79	30	1	1	2	1916	958	1	0.33	0	0.5	0.333333333	0.5	Aug	summer	0
167	905	0	04.09.1991	1994	866	17.01.1994	NA	1	25.02.1994	NA	0	1	1	122	122	39	0	1	1	1167	1167	0	0	NA	0	0	0	Feb	winter	0
167	985	0	04.09.1991	1994	944	05.04.1994	NA	1	16.05.1994	NA	0	1	1	118	118	36	0	1	1	1483	1483	0	0	NA	0	0	0	May	spring	0
167	1059	0	04.09.1991	1994	1021	21.06.1994	NA	1	29.07.1994	NA	1	1	2	260	130	38	1	1	2	2713	1357	0	0	0	0	0.5	0.5	Jul	summer	0
167	1330	0	04.09.1991	1995	1288	15.03.1995	NA	1	26.04.1995	NA	NA	NA	3	375	125	30	2	0	2	1840	920	1	0.33	NA	NA	NA	1	Apr	spring	0
167	1408	0	04.09.1991	1995	1366	01.06.1995	NA	1	13.07.1995	NA	1	1	2	198	99	27	0	1	1	1065	1065	1	0.5	1	0	0.5	0	Jul	summer	0
167	1494	0	04.09.1991	1995	1442	16.08.1995	NA	1	07.10.1995	NA	1	1	2	166	83	NA	NA	NA	0	NA	NA	2	1	NA	NA	0.5	NA	Oct	autumn	0
167	NA	0	04.09.1991	1992	286	16.06.1992	NA	0	NA	NA	NA	NA	NA	NA	NA	NA	NA	NA	NA	NA	NA	0	NA	NA	NA	NA	NA	NA	NA	0
167	NA	0	04.09.1991	1995	1498	11.10.1995	NA	0	NA	NA	NA	NA	NA	NA	NA	NA	NA	NA	NA	NA	NA	0	NA	NA	NA	NA	NA	NA	NA	0
17	NA	1	02.05.1997	1999	675	08.03.1999	3595	0	NA	NA	NA	NA	NA	NA	NA	NA	NA	NA	NA	NA	NA	0	NA	NA	NA	NA	NA	NA	NA	0
17	NA	1	02.05.1997	1999	725	27.04.1999	3715	0	NA	NA	NA	NA	NA	NA	NA	NA	NA	NA	NA	NA	NA	0	NA	NA	NA	NA	NA	NA	NA	0
17	NA	1	02.05.1997	1999	627	19.01.1999	3780	0	NA	NA	NA	NA	NA	NA	NA	NA	NA	NA	NA	NA	NA	0	NA	NA	NA	NA	NA	NA	NA	0
170	NA	0	19.06.1991	1992	384	07.07.1992	NA	0	NA	NA	NA	NA	NA	NA	NA	NA	NA	NA	NA	NA	NA	0	NA	NA	NA	NA	NA	NA	NA	0
170	NA	0	19.06.1991	1992	243	17.02.1992	NA	0	NA	NA	NA	NA	NA	NA	NA	NA	NA	NA	NA	NA	NA	0	NA	NA	NA	NA	NA	NA	NA	0
170	NA	0	19.06.1991	1992	327	11.05.1992	NA	0	NA	NA	NA	NA	NA	NA	NA	NA	NA	NA	NA	NA	NA	0	NA	NA	NA	NA	NA	NA	NA	0
170	NA	0	19.06.1991	1992	426	18.08.1992	NA	0	NA	NA	NA	NA	NA	NA	NA	NA	NA	NA	NA	NA	NA	0	NA	NA	NA	NA	NA	NA	NA	0
170	NA	0	19.06.1991	1992	215	20.01.1992	NA	0	NA	NA	NA	NA	NA	NA	NA	NA	NA	NA	NA	NA	NA	0	NA	NA	NA	NA	NA	NA	NA	0
170	NA	0	19.06.1991	1992	272	17.03.1992	NA	0	NA	NA	NA	NA	NA	NA	NA	NA	NA	NA	NA	NA	NA	0	NA	NA	NA	NA	NA	NA	NA	0
170	NA	0	19.06.1991	1992	296	10.04.1992	NA	0	NA	NA	NA	NA	NA	NA	NA	NA	NA	NA	NA	NA	NA	0	NA	NA	NA	NA	NA	NA	NA	0
170	NA	0	19.06.1991	1992	356	09.06.1992	NA	0	NA	NA	NA	NA	NA	NA	NA	NA	NA	NA	NA	NA	NA	0	NA	NA	NA	NA	NA	NA	NA	0
171	392	0	10.04.1995	1996	353	28.03.1996	NA	1	06.05.1996	NA	0	1	1	140	140	28	0	1	1	946	946	0	0	NA	0	0	0	May	spring	1
171	501	0	10.04.1995	1996	427	10.06.1996	NA	1	23.08.1996	NA	1	1	2	264	132	31	0	1	1	1071	1071	1	0.5	1	0	0.5	0	Aug	summer	0
171	712	0	10.04.1995	1997	673	11.02.1997	NA	1	22.03.1997	NA	0	2	2	250	125	23	0	2	2	1762	881	0	0	NA	0	0	0	Mar	spring	0
171	774	0	10.04.1995	1997	735	14.04.1997	NA	1	23.05.1997	NA	2	1	3	344	115	31	2	1	3	3080	1027	0	0	0	0	0.666666667	0.666666667	May	spring	0
171	1090	0	10.04.1995	1998	1053	26.02.1998	NA	1	04.04.1998	NA	3	1	4	419	105	30	0	1	1	984	984	3	0.75	1	0	0.75	0	Apr	spring	0
171	1159	0	10.04.1995	1998	1120	04.05.1998	NA	1	12.06.1998	NA	1	0	1	62	62	NA	NA	NA	0	NA	NA	1	1	NA	NA	1	NA	Jun	summer	0
171	1197	0	10.04.1995	1998	1120	04.05.1998	NA	1	20.07.1998	NA	1	2	3	359	120	31	1	2	3	2747	916	0	0	0	0	0.333333333	0.333333333	Jul	summer	0
171	1269	0	10.04.1995	1998	1228	20.08.1998	NA	1	30.09.1998	NA	1	0	1	NA	NA	NA	1	0	1	NA	NA	0	0	0	NA	1	1	Sep	autumn	0
171	1419	0	10.04.1995	1999	1380	19.01.1999	4160	1	27.02.1999	4730	0	2	2	279	140	34	0	2	2	2456	1228	0	0	NA	0	0	0	Feb	winter	0
171	1580	0	10.04.1995	1999	1540	28.06.1999	4130	1	07.08.1999	4625	1	1	2	263	132	34	1	1	2	1947	974	0	0	0	0	0.5	0.5	Aug	summer	0
171	NA	0	10.04.1995	1999	1478	27.04.1999	4130	0	NA	NA	NA	NA	NA	NA	NA	NA	NA	NA	NA	NA	NA	0	NA	NA	NA	NA	NA	NA	NA	0
171	NA	0	10.04.1995	1996	532	23.09.1996	NA	0	NA	NA	NA	NA	NA	NA	NA	NA	NA	NA	NA	NA	NA	0	NA	NA	NA	NA	NA	NA	NA	0
171	NA	0	10.04.1995	1997	822	10.07.1997	NA	0	NA	NA	NA	NA	NA	NA	NA	NA	NA	NA	NA	NA	NA	0	NA	NA	NA	NA	NA	NA	NA	0
171	NA	0	10.04.1995	1997	694	04.03.1997	NA	0	NA	NA	NA	NA	NA	NA	NA	NA	NA	NA	NA	NA	NA	0	NA	NA	NA	NA	NA	NA	NA	0
178	NA	0	28.06.1995	1997	699	27.05.1997	NA	0	NA	NA	NA	NA	NA	NA	NA	NA	NA	NA	NA	NA	NA	0	NA	NA	NA	NA	NA	NA	NA	0
178	NA	0	28.06.1995	1996	364	26.06.1996	NA	0	NA	NA	NA	NA	NA	NA	NA	NA	NA	NA	NA	NA	NA	0	NA	NA	NA	NA	NA	NA	NA	0
178	NA	0	28.06.1995	1997	615	04.03.1997	NA	0	NA	NA	NA	NA	NA	NA	NA	NA	NA	NA	NA	NA	NA	0	NA	NA	NA	NA	NA	NA	NA	0
178	NA	0	28.06.1995	1996	253	07.03.1996	NA	0	NA	NA	NA	NA	NA	NA	NA	NA	NA	NA	NA	NA	NA	0	NA	NA	NA	NA	NA	NA	NA	0
178	NA	0	28.06.1995	1996	421	22.08.1996	NA	0	NA	NA	NA	NA	NA	NA	NA	NA	NA	NA	NA	NA	NA	0	NA	NA	NA	NA	NA	NA	NA	0
178	NA	0	28.06.1995	1997	594	11.02.1997	NA	0	NA	NA	NA	NA	NA	NA	NA	NA	NA	NA	NA	NA	NA	0	NA	NA	NA	NA	NA	NA	NA	0
178	NA	0	28.06.1995	1997	672	30.04.1997	NA	0	NA	NA	NA	NA	NA	NA	NA	NA	NA	NA	NA	NA	NA	0	NA	NA	NA	NA	NA	NA	NA	0
178	NA	0	28.06.1995	1996	313	06.05.1996	NA	0	NA	NA	NA	NA	NA	NA	NA	NA	NA	NA	NA	NA	NA	0	NA	NA	NA	NA	NA	NA	NA	0
179	298	0	13.07.1995	1996	259	28.03.1996	NA	1	06.05.1996	NA	1	1	2	136	68	35	0	1	1	985	985	1	0.5	1	0	0.5	0	May	spring	1
179	336	0	13.07.1995	1996	259	28.03.1996	NA	1	13.06.1996	NA	0	1	1	123	123	NA	NA	NA	0	NA	NA	1	1	NA	NA	0	NA	Jun	summer	0
179	375	0	13.07.1995	1996	333	10.06.1996	NA	1	22.07.1996	NA	2	1	3	272	91	NA	NA	NA	0	NA	NA	3	1	NA	NA	0.666666667	NA	Jul	summer	0
179	425	0	13.07.1995	1996	379	26.07.1996	NA	1	10.09.1996	NA	2	0	2	197	99	NA	NA	NA	0	NA	NA	2	1	NA	NA	1	NA	Sep	autumn	0
179	NA	0	13.07.1995	1996	355	02.07.1996	NA	0	NA	NA	NA	NA	NA	NA	NA	NA	NA	NA	NA	NA	NA	0	NA	NA	NA	NA	NA	NA	NA	0
18	376	0	21.04.1989	1990	335	22.03.1990	NA	1	02.05.1990	NA	1	1	2	180	90	NA	NA	NA	0	NA	NA	2	1	NA	NA	0.5	NA	May	spring	1
18	421	0	21.04.1989	1990	370	26.04.1990	NA	1	16.06.1990	NA	2	0	2	197	99	35	2	0	2	NA	NA	0	0	0	NA	1	1	Jun	summer	0
18	456	0	21.04.1989	1990	405	31.05.1990	NA	1	21.07.1990	NA	NA	NA	2	NA	NA	34	0	1	1	1023	1023	1	0.5	NA	NA	NA	0	Jul	summer	0
18	NA	0	21.04.1989	1990	277	23.01.1990	NA	0	NA	NA	NA	NA	NA	NA	NA	NA	NA	NA	NA	NA	NA	0	NA	NA	NA	NA	NA	NA	NA	0
18	NA	0	21.04.1989	1990	307	22.02.1990	NA	0	NA	NA	NA	NA	NA	NA	NA	NA	NA	NA	NA	NA	NA	0	NA	NA	NA	NA	NA	NA	NA	0
184	NA	0	31.08.1995	1996	280	06.06.1996	NA	0	NA	NA	NA	NA	NA	NA	NA	NA	NA	NA	NA	NA	NA	0	NA	NA	NA	NA	NA	NA	NA	0
184	NA	0	31.08.1995	1997	530	11.02.1997	NA	0	NA	NA	NA	NA	NA	NA	NA	NA	NA	NA	NA	NA	NA	0	NA	NA	NA	NA	NA	NA	NA	0
184	NA	0	31.08.1995	1998	1064	30.07.1998	NA	0	NA	NA	NA	NA	NA	NA	NA	NA	NA	NA	NA	NA	NA	0	NA	NA	NA	NA	NA	NA	NA	0
184	NA	0	31.08.1995	1998	910	26.02.1998	NA	0	NA	NA	NA	NA	NA	NA	NA	NA	NA	NA	NA	NA	NA	0	NA	NA	NA	NA	NA	NA	NA	0
184	NA	0	31.08.1995	1997	608	30.04.1997	NA	0	NA	NA	NA	NA	NA	NA	NA	NA	NA	NA	NA	NA	NA	0	NA	NA	NA	NA	NA	NA	NA	0
184	NA	0	31.08.1995	1998	972	29.04.1998	NA	0	NA	NA	NA	NA	NA	NA	NA	NA	NA	NA	NA	NA	NA	0	NA	NA	NA	NA	NA	NA	NA	0
184	NA	0	31.08.1995	1998	978	05.05.1998	NA	0	NA	NA	NA	NA	NA	NA	NA	NA	NA	NA	NA	NA	NA	0	NA	NA	NA	NA	NA	NA	NA	0
184	NA	0	31.08.1995	1998	986	13.05.1998	NA	0	NA	NA	NA	NA	NA	NA	NA	NA	NA	NA	NA	NA	NA	0	NA	NA	NA	NA	NA	NA	NA	0
185	1282	0	31.08.1995	1999	1237	19.01.1999	3320	1	05.03.1999	3730	NA	NA	2	NA	NA	NA	NA	NA	0	NA	NA	2	1	NA	NA	NA	NA	Mar	spring	1
185	1330	0	31.08.1995	1999	1285	08.03.1999	3080	1	22.04.1999	3565	NA	NA	1	NA	NA	NA	NA	NA	0	NA	NA	1	1	NA	NA	NA	NA	Apr	spring	0
185	NA	0	31.08.1995	1997	530	11.02.1997	NA	0	NA	NA	NA	NA	NA	NA	NA	NA	NA	NA	NA	NA	NA	0	NA	NA	NA	NA	NA	NA	NA	0
185	NA	0	31.08.1995	1998	980	07.05.1998	NA	0	NA	NA	NA	NA	NA	NA	NA	NA	NA	NA	NA	NA	NA	0	NA	NA	NA	NA	NA	NA	NA	0
185	NA	0	31.08.1995	1998	910	26.02.1998	NA	0	NA	NA	NA	NA	NA	NA	NA	NA	NA	NA	NA	NA	NA	0	NA	NA	NA	NA	NA	NA	NA	0
188	NA	0	11.08.1995	1999	1368	10.05.1999	2405	0	NA	NA	NA	NA	NA	NA	NA	NA	NA	NA	NA	NA	NA	0	NA	NA	NA	NA	NA	NA	NA	0
188	NA	0	11.08.1995	1999	1312	15.03.1999	2430	0	NA	NA	NA	NA	NA	NA	NA	NA	NA	NA	NA	NA	NA	0	NA	NA	NA	NA	NA	NA	NA	0
188	NA	0	11.08.1995	1999	1264	26.01.1999	2560	0	NA	NA	NA	NA	NA	NA	NA	NA	NA	NA	NA	NA	NA	0	NA	NA	NA	NA	NA	NA	NA	0
189	NA	1	02.08.1995	1999	1266	19.01.1999	3357	0	NA	NA	NA	NA	NA	NA	NA	NA	NA	NA	NA	NA	NA	0	NA	NA	NA	NA	NA	NA	NA	0
189	NA	1	02.08.1995	1999	1364	27.04.1999	3385	0	NA	NA	NA	NA	NA	NA	NA	NA	NA	NA	NA	NA	NA	0	NA	NA	NA	NA	NA	NA	NA	0
189	NA	1	02.08.1995	1999	1314	08.03.1999	3410	0	NA	NA	NA	NA	NA	NA	NA	NA	NA	NA	NA	NA	NA	0	NA	NA	NA	NA	NA	NA	NA	0
192	NA	0	09.08.1995	1996	322	26.06.1996	NA	0	NA	NA	NA	NA	NA	NA	NA	NA	NA	NA	NA	NA	NA	0	NA	NA	NA	NA	NA	NA	NA	0
192	NA	0	09.08.1995	1996	211	07.03.1996	NA	0	NA	NA	NA	NA	NA	NA	NA	NA	NA	NA	NA	NA	NA	0	NA	NA	NA	NA	NA	NA	NA	0
192	NA	0	09.08.1995	1996	267	02.05.1996	NA	0	NA	NA	NA	NA	NA	NA	NA	NA	NA	NA	NA	NA	NA	0	NA	NA	NA	NA	NA	NA	NA	0
197	295	0	25.07.1995	1996	254	04.04.1996	NA	1	15.05.1996	NA	2	1	3	264	88	33	1	0	1	1078	1078	2	0.67	0.5	1	0.666666667	1	May	spring	1
197	333	0	25.07.1995	1996	254	04.04.1996	NA	1	22.06.1996	NA	2	1	3	293	98	41	2	1	3	2930	977	0	0	0	0	0.666666667	0.666666667	Jun	summer	0
197	NA	0	25.07.1995	1997	629	14.04.1997	NA	0	NA	NA	NA	NA	NA	NA	NA	NA	NA	NA	NA	NA	NA	0	NA	NA	NA	NA	NA	NA	NA	0
197	NA	1	25.07.1995	1999	1329	15.03.1999	3625	0	NA	NA	NA	NA	NA	NA	NA	NA	NA	NA	NA	NA	NA	0	NA	NA	NA	NA	NA	NA	NA	0
197	NA	0	25.07.1995	1996	374	02.08.1996	NA	0	NA	NA	NA	NA	NA	NA	NA	NA	NA	NA	NA	NA	NA	0	NA	NA	NA	NA	NA	NA	NA	0
197	NA	0	25.07.1995	1998	1057	16.06.1998	NA	0	NA	NA	NA	NA	NA	NA	NA	NA	NA	NA	NA	NA	NA	0	NA	NA	NA	NA	NA	NA	NA	0
197	NA	0	25.07.1995	1998	982	02.04.1998	NA	0	NA	NA	NA	NA	NA	NA	NA	NA	NA	NA	NA	NA	NA	0	NA	NA	NA	NA	NA	NA	NA	0
197	NA	0	25.07.1995	1997	567	11.02.1997	NA	0	NA	NA	NA	NA	NA	NA	NA	NA	NA	NA	NA	NA	NA	0	NA	NA	NA	NA	NA	NA	NA	0
197	NA	0	25.07.1995	1997	723	17.07.1997	NA	0	NA	NA	NA	NA	NA	NA	NA	NA	NA	NA	NA	NA	NA	0	NA	NA	NA	NA	NA	NA	NA	0
197	NA	0	25.07.1995	1996	329	18.06.1996	NA	0	NA	NA	NA	NA	NA	NA	NA	NA	NA	NA	NA	NA	NA	0	NA	NA	NA	NA	NA	NA	NA	0
199	399	0	12.04.1995	1996	358	04.04.1996	NA	1	15.05.1996	NA	NA	NA	3	311	104	37	1	0	1	1066	1066	2	0.67	NA	NA	NA	1	May	spring	1
199	436	0	12.04.1995	1996	358	04.04.1996	NA	1	21.06.1996	NA	2	1	3	260	87	31	0	1	1	980	980	2	0.67	1	0	0.666666667	0	Jun	summer	0
199	509	0	12.04.1995	1996	470	25.07.1996	NA	1	02.09.1996	NA	2	1	3	290	97	28	2	1	3	2512	837	0	0	0	0	0.666666667	0.666666667	Sep	autumn	0
199	710	0	12.04.1995	1997	671	11.02.1997	NA	1	22.03.1997	NA	1	2	3	250	83	37	0	1	1	975	975	2	0.67	1	0.5	0.333333333	0	Mar	spring	0
199	794	0	12.04.1995	1997	754	05.05.1997	NA	1	14.06.1997	NA	3	2	5	NA	NA	37	1	2	3	3370	1123	2	0.4	0.67	0	0.6	0.333333333	Jun	summer	0
199	885	0	12.04.1995	1997	838	28.07.1997	NA	1	13.09.1997	NA	2	2	4	402	101	NA	NA	NA	0	NA	NA	4	1	NA	NA	0.5	NA	Sep	autumn	0
199	1091	0	12.04.1995	1998	1051	26.02.1998	NA	1	07.04.1998	NA	1	1	2	248	124	27	1	0	1	920	920	1	0.5	0	1	0.5	1	Apr	spring	0
199	NA	0	12.04.1995	1996	537	30.09.1996	NA	0	NA	NA	NA	NA	NA	NA	NA	NA	NA	NA	NA	NA	NA	0	NA	NA	NA	NA	NA	NA	NA	0
2	477	0	01.01.1990	1991	422	27.02.1991	NA	1	23.04.1991	NA	1	1	2	166	83	NA	NA	NA	0	NA	NA	2	1	NA	NA	0.5	NA	Apr	spring	1
2	548	0	01.01.1990	1991	505	21.05.1991	NA	1	03.07.1991	NA	0	2	2	195	98	34	0	2	2	2131	1066	0	0	NA	0	0	0	Jul	summer	0
2	938	0	01.01.1990	1992	855	05.05.1992	NA	1	27.07.1992	NA	NA	NA	2	265	133	NA	NA	NA	0	NA	NA	2	1	NA	NA	NA	NA	Jul	summer	0
2	NA	0	01.01.1990	1991	449	26.03.1991	NA	0	NA	NA	NA	NA	NA	NA	NA	NA	NA	NA	NA	NA	NA	0	NA	NA	NA	NA	NA	NA	NA	0
2	NA	0	01.01.1990	1991	589	13.08.1991	NA	0	NA	NA	NA	NA	NA	NA	NA	NA	NA	NA	NA	NA	NA	0	NA	NA	NA	NA	NA	NA	NA	0
2	NA	0	01.01.1990	1992	952	10.08.1992	NA	0	NA	NA	NA	NA	NA	NA	NA	NA	NA	NA	NA	NA	NA	0	NA	NA	NA	NA	NA	NA	NA	0
2	NA	0	01.01.1990	1991	533	18.06.1991	NA	0	NA	NA	NA	NA	NA	NA	NA	NA	NA	NA	NA	NA	NA	0	NA	NA	NA	NA	NA	NA	NA	0
2	NA	0	01.01.1990	1993	1240	25.05.1993	NA	0	NA	NA	NA	NA	NA	NA	NA	NA	NA	NA	NA	NA	NA	0	NA	NA	NA	NA	NA	NA	NA	0
21	NA	0	26.08.1997	1999	566	15.03.1999	3110	0	NA	NA	NA	NA	NA	NA	NA	NA	NA	NA	NA	NA	NA	0	NA	NA	NA	NA	NA	NA	NA	0
21	NA	0	26.08.1997	1999	622	10.05.1999	3115	0	NA	NA	NA	NA	NA	NA	NA	NA	NA	NA	NA	NA	NA	0	NA	NA	NA	NA	NA	NA	NA	0
21	NA	0	26.08.1997	1999	518	26.01.1999	3175	0	NA	NA	NA	NA	NA	NA	NA	NA	NA	NA	NA	NA	NA	0	NA	NA	NA	NA	NA	NA	NA	0
211	NA	0	01.01.1986	1989	1119	24.01.1989	NA	0	NA	NA	NA	NA	NA	NA	NA	NA	NA	NA	NA	NA	NA	0	NA	NA	NA	NA	NA	NA	NA	0
213	1176	0	01.01.1986	1989	1134	08.02.1989	NA	1	22.03.1989	NA	0	2	2	NA	NA	28	0	2	2	2130	1065	0	0	NA	0	0	0	Mar	spring	1
215	NA	0	22.06.1992	1993	380	07.07.1993	NA	0	NA	NA	NA	NA	NA	NA	NA	NA	NA	NA	NA	NA	NA	0	NA	NA	NA	NA	NA	NA	NA	0
216	665	0	16.06.1992	1994	623	01.03.1994	NA	1	12.04.1994	NA	0	2	2	241	121	34	0	1	1	980	980	1	0.5	NA	0.5	0	0	Apr	spring	1
216	740	0	16.06.1992	1994	699	16.05.1994	NA	1	26.06.1994	NA	2	0	2	260	130	29	2	0	2	2015	1008	0	0	0	NA	1	1	Jun	summer	0
216	NA	0	16.06.1992	1993	406	27.07.1993	NA	0	NA	NA	NA	NA	NA	NA	NA	NA	NA	NA	NA	NA	NA	0	NA	NA	NA	NA	NA	NA	NA	0
216	NA	0	16.06.1992	1994	573	10.01.1994	NA	0	NA	NA	NA	NA	NA	NA	NA	NA	NA	NA	NA	NA	NA	0	NA	NA	NA	NA	NA	NA	NA	0
216	NA	0	16.06.1992	1993	350	01.06.1993	NA	0	NA	NA	NA	NA	NA	NA	NA	NA	NA	NA	NA	NA	NA	0	NA	NA	NA	NA	NA	NA	NA	0
226	1161	0	01.01.1986	1989	1119	24.01.1989	NA	1	07.03.1989	NA	1	0	1	NA	NA	28	1	0	1	1101	1101	0	0	0	NA	1	1	Mar	spring	1
226	1620	0	01.01.1986	1990	1580	30.04.1990	NA	1	09.06.1990	NA	0	1	1	130	130	31	0	1	1	1137	1137	0	0	NA	0	0	0	Jun	summer	0
226	1656	0	01.01.1986	1990	1651	10.07.1990	NA	1	15.07.1990	NA	NA	NA	3	NA	NA	33	NA	NA	3	2234	745	0	0	NA	NA	NA	NA	Jul	summer	0
226	1733	0	01.01.1986	1990	1689	17.08.1990	NA	1	30.09.1990	NA	1	1	2	296	148	37	1	1	2	2856	1428	0	0	0	0	0.5	0.5	Sep	autumn	0
226	1979	0	01.01.1986	1991	1924	09.04.1991	NA	1	03.06.1991	NA	3	0	3	281	94	NA	NA	NA	0	NA	NA	3	1	NA	NA	1	NA	Jun	summer	0
226	NA	0	01.01.1986	1991	1867	11.02.1991	NA	0	NA	NA	NA	NA	NA	NA	NA	NA	NA	NA	NA	NA	NA	0	NA	NA	NA	NA	NA	NA	NA	0
226	NA	0	01.01.1986	1991	1896	12.03.1991	NA	0	NA	NA	NA	NA	NA	NA	NA	NA	NA	NA	NA	NA	NA	0	NA	NA	NA	NA	NA	NA	NA	0
226	NA	0	NA	1989	NA	23.02.1989	NA	1	10.04.1989	NA	0	2	2	NA	NA	29	0	2	2	2053	1027	0	0	NA	0	0	0	Apr	spring	0
226	NA	0	01.01.1986	1991	1966	21.05.1991	NA	0	NA	NA	NA	NA	NA	NA	NA	NA	NA	NA	NA	NA	NA	0	NA	NA	NA	NA	NA	NA	NA	0
244	1161	0	01.01.1986	1989	1119	24.01.1989	NA	1	07.03.1989	NA	0	1	1	NA	NA	28	0	1	1	1509	1509	0	0	NA	0	0	0	Mar	spring	1
244	1211	0	01.01.1986	1989	NA	NA	NA	1	26.04.1989	NA	NA	NA	3	NA	NA	33	NA	NA	3	3973	1324	0	0	NA	NA	NA	NA	Apr	spring	0
3	416	0	22.03.1997	1998	376	02.04.1998	NA	1	12.05.1998	NA	1	2	3	274	91	NA	0	1	1	NA	NA	2	0.67	1	0.5	0.333333333	0	May	spring	1
3	473	0	22.03.1997	1998	433	29.05.1998	NA	1	08.07.1998	NA	1	1	2	230	115	31	0	1	1	1038	1038	1	0.5	1	0	0.5	0	Jul	summer	0
3	NA	0	22.03.1997	1998	504	08.08.1998	NA	0	NA	NA	NA	NA	NA	NA	NA	NA	NA	NA	NA	NA	NA	0	NA	NA	NA	NA	NA	NA	NA	0
302	NA	0	11.07.1993	1994	351	27.06.1994	NA	0	NA	NA	NA	NA	NA	NA	NA	NA	NA	NA	NA	NA	NA	0	NA	NA	NA	NA	NA	NA	NA	0
302	NA	0	11.07.1993	1994	183	10.01.1994	NA	0	NA	NA	NA	NA	NA	NA	NA	NA	NA	NA	NA	NA	NA	0	NA	NA	NA	NA	NA	NA	NA	0
302	NA	0	11.07.1993	1994	281	18.04.1994	NA	0	NA	NA	NA	NA	NA	NA	NA	NA	NA	NA	NA	NA	NA	0	NA	NA	NA	NA	NA	NA	NA	0
302	NA	0	11.07.1993	1994	330	06.06.1994	NA	0	NA	NA	NA	NA	NA	NA	NA	NA	NA	NA	NA	NA	NA	0	NA	NA	NA	NA	NA	NA	NA	0
302	NA	0	11.07.1993	1994	233	01.03.1994	NA	0	NA	NA	NA	NA	NA	NA	NA	NA	NA	NA	NA	NA	NA	0	NA	NA	NA	NA	NA	NA	NA	0
303	207	0	18.08.1993	1994	166	31.01.1994	NA	1	13.03.1994	NA	0	1	1	125	125	36	0	1	1	1108	1108	0	0	NA	0	0	0	Mar	spring	1
303	339	0	18.08.1993	1994	300	14.06.1994	NA	1	23.07.1994	NA	3	1	4	415	104	44	1	1	2	2758	1379	2	0.5	0.67	0	0.75	0.5	Jul	summer	0
303	NA	0	18.08.1993	1994	250	25.04.1994	NA	0	NA	NA	NA	NA	NA	NA	NA	NA	NA	NA	NA	NA	NA	0	NA	NA	NA	NA	NA	NA	NA	0
305	212	0	21.08.1993	1994	170	07.02.1994	NA	1	21.03.1994	NA	0	1	1	142	142	42	0	1	1	1537	1537	0	0	NA	0	0	0	Mar	spring	1
305	295	0	21.08.1993	1994	254	02.05.1994	NA	1	12.06.1994	NA	3	0	3	393	131	29	3	0	3	3268	1089	0	0	0	NA	1	1	Jun	summer	0
305	365	0	21.08.1993	1994	325	12.07.1994	NA	1	21.08.1994	NA	2	0	2	227	114	31	2	0	2	2471	1236	0	0	0	NA	1	1	Aug	summer	0
4	361	0	13.03.1989	1990	316	23.01.1990	NA	1	09.03.1990	NA	0	1	2	NA	NA	34	0	1	1	1005	1005	1	0.5	NA	0	0	0	Mar	spring	1
4	NA	0	13.03.1989	1990	444	31.05.1990	NA	0	NA	NA	NA	NA	NA	NA	NA	NA	NA	NA	NA	NA	NA	0	NA	NA	NA	NA	NA	NA	NA	0
4	NA	0	13.03.1989	1990	409	26.04.1990	NA	0	NA	NA	NA	NA	NA	NA	NA	NA	NA	NA	NA	NA	NA	0	NA	NA	NA	NA	NA	NA	NA	0
4	NA	0	13.03.1989	1990	346	22.02.1990	NA	0	NA	NA	NA	NA	NA	NA	NA	NA	NA	NA	NA	NA	NA	0	NA	NA	NA	NA	NA	NA	NA	0
4	NA	0	13.03.1989	1990	479	05.07.1990	NA	0	NA	NA	NA	NA	NA	NA	NA	NA	NA	NA	NA	NA	NA	0	NA	NA	NA	NA	NA	NA	NA	0
4	NA	0	13.03.1989	1990	507	02.08.1990	NA	0	NA	NA	NA	NA	NA	NA	NA	NA	NA	NA	NA	NA	NA	0	NA	NA	NA	NA	NA	NA	NA	0
4	NA	0	13.03.1989	1990	535	30.08.1990	NA	0	NA	NA	NA	NA	NA	NA	NA	NA	NA	NA	NA	NA	NA	0	NA	NA	NA	NA	NA	NA	NA	0
451	717	0	02.05.1997	1999	675	08.03.1999	3785	1	19.04.1999	4085	0	1	1	158	158	39	0	1	1	1050	1050	0	0	NA	0	0	0	Apr	spring	1
451	829	0	02.05.1997	1999	787	28.06.1999	3690	1	09.08.1999	4120	0	1	1	124	124	34	0	1	1	1271	1271	0	0	NA	0	0	0	Aug	summer	0
451	NA	0	02.05.1997	2000	1237	20.09.2000	3781	0	NA	NA	NA	NA	NA	NA	NA	NA	NA	NA	NA	NA	NA	0	NA	NA	NA	NA	NA	NA	NA	0
451	NA	0	02.05.1997	1999	627	19.01.1999	3713	0	NA	NA	NA	NA	NA	NA	NA	NA	NA	NA	NA	NA	NA	0	NA	NA	NA	NA	NA	NA	NA	0
451	NA	0	02.05.1997	2000	1202	16.08.2000	3870	0	NA	NA	NA	NA	NA	NA	NA	NA	NA	NA	NA	NA	NA	0	NA	NA	NA	NA	NA	NA	NA	0
451	NA	0	02.05.1997	2000	1062	29.03.2000	3895	0	NA	NA	NA	NA	NA	NA	NA	NA	NA	NA	NA	NA	NA	0	NA	NA	NA	NA	NA	NA	NA	0
451	NA	0	02.05.1997	2000	1097	03.05.2000	3905	0	NA	NA	NA	NA	NA	NA	NA	NA	NA	NA	NA	NA	NA	0	NA	NA	NA	NA	NA	NA	NA	0
451	NA	0	02.05.1997	2000	1167	12.07.2000	3908	0	NA	NA	NA	NA	NA	NA	NA	NA	NA	NA	NA	NA	NA	0	NA	NA	NA	NA	NA	NA	NA	0
451	NA	0	02.05.1997	2000	990	17.01.2000	3950	0	NA	NA	NA	NA	NA	NA	NA	NA	NA	NA	NA	NA	NA	0	NA	NA	NA	NA	NA	NA	NA	0
451	NA	0	02.05.1997	1999	957	15.12.1999	3970	0	NA	NA	NA	NA	NA	NA	NA	NA	NA	NA	NA	NA	NA	0	NA	NA	NA	NA	NA	NA	NA	0
451	NA	0	02.05.1997	2000	1132	07.06.2000	3975	0	NA	NA	NA	NA	NA	NA	NA	NA	NA	NA	NA	NA	NA	0	NA	NA	NA	NA	NA	NA	NA	0
451	NA	0	02.05.1997	2000	1027	23.02.2000	4030	0	NA	NA	NA	NA	NA	NA	NA	NA	NA	NA	NA	NA	NA	0	NA	NA	NA	NA	NA	NA	NA	0
452	722	0	14.06.1997	1999	682	27.04.1999	3090	1	06.06.1999	3300	1	1	2	188	94	34	1	0	1	791	791	1	0.5	NA	1	0.5	1	Jun	summer	1
452	832	0	14.06.1997	1999	793	16.08.1999	3065	1	24.09.1999	3246	1	0	1	158	158	34	1	0	1	1180	1180	0	0	0	NA	1	1	Sep	autumn	0
452	987	0	14.06.1997	2000	947	17.01.2000	3075	1	26.02.2000	3390	0	1	1	131	131	33	0	1	1	1208	1208	0	0	NA	0	0	0	Feb	winter	0
452	1026	0	14.06.1997	2000	984	23.02.2000	3390	1	05.04.2000	3450	0	2	2	220	110	29	0	2	2	1763	882	0	0	NA	0	0	0	Apr	spring	0
452	1094	0	14.06.1997	2000	1054	03.05.2000	3355	1	12.06.2000	3420	1	2	3	270	90	27	1	2	3	2118	706	0	0	0	0	0.333333333	0.333333333	Jun	summer	0
452	1201	0	14.06.1997	2000	1159	16.08.2000	3016	1	27.09.2000	3484	2	1	3	311	104	27	2	1	3	2240	747	0	0	0	0	0.666666667	0.666666667	Sep	autumn	0
452	NA	0	14.06.1997	1999	914	15.12.1999	3160	0	NA	NA	NA	NA	NA	NA	NA	NA	NA	NA	NA	NA	NA	0	NA	NA	NA	NA	NA	NA	NA	0
452	NA	0	14.06.1997	2000	1089	07.06.2000	3420	0	NA	NA	NA	NA	NA	NA	NA	NA	NA	NA	NA	NA	NA	0	NA	NA	NA	NA	NA	NA	NA	0
452	NA	0	14.06.1997	2000	1124	12.07.2000	3516	0	NA	NA	NA	NA	NA	NA	NA	NA	NA	NA	NA	NA	NA	0	NA	NA	NA	NA	NA	NA	NA	0
452	NA	0	14.06.1997	2000	1019	29.03.2000	3550	0	NA	NA	NA	NA	NA	NA	NA	NA	NA	NA	NA	NA	NA	0	NA	NA	NA	NA	NA	NA	NA	0
453	454	1	12.03.1998	1999	411	27.04.1999	3980	1	09.06.1999	4190	0	1	1	128	128	34	0	1	1	957	957	0	0	NA	0	0	0	Jun	summer	1
453	685	1	12.03.1998	1999	643	15.12.1999	3884	1	26.01.2000	4000	0	1	1	157	157	30	0	1	1	1055	1055	0	0	NA	0	0	0	Jan	winter	0
453	723	1	12.03.1998	2000	676	17.01.2000	4450	1	04.03.2000	4780	2	1	3	452	151	35	2	0	2	2300	1150	1	0.33	0	1	0.666666667	1	Mar	spring	0
453	824	1	12.03.1998	2000	783	03.05.2000	4195	1	13.06.2000	4905	0	2	2	294	147	27	0	1	1	1037	1037	1	0.5	NA	0.5	0	0	Jun	summer	0
453	862	1	12.03.1998	2000	818	07.06.2000	4905	1	21.07.2000	4786	NA	NA	3	470	157	27	0	2	2	2267	1134	1	0.33	NA	NA	NA	0	Jul	summer	0
453	1034	1	12.03.1998	2000	993	29.11.2000	4559	1	09.01.2001	4400	2	1	3	389	130	27	0	1	1	899	899	2	0.67	1	0	0.666666667	0	Jan	winter	0
453	1104	1	12.03.1998	2001	1063	07.02.2001	3924	1	20.03.2001	3872	2	0	2	272	136	27	2	0	2	1712	856	0	0	0	NA	1	1	Mar	spring	0
453	1182	1	12.03.1998	2001	1140	25.04.2001	3788	1	06.06.2001	4300	0	2	2	307	154	28	0	1	1	1071	1071	1	0.5	NA	0.5	0	0	Jun	summer	0
453	1252	1	12.03.1998	2001	1210	04.07.2001	3972	1	15.08.2001	4536	1	1	2	327	164	27	0	1	1	1073	1073	1	0.5	0	0	0.5	0	Aug	summer	0
453	1483	1	12.03.1998	2002	1441	20.02.2002	4411	1	03.04.2002	4864	1	0	1	148	148	NA	NA	NA	0	NA	NA	1	1	1	NA	1	NA	Apr	spring	0
453	1616	1	12.03.1998	2002	1574	03.07.2002	3734	1	14.08.2002	4441	2	1	3	411	137	28	2	1	3	2511	837	0	0	0	0	0.666666667	0.666666667	Aug	summer	0
453	NA	1	12.03.1998	2001	1028	03.01.2001	4736	0	NA	NA	NA	NA	NA	NA	NA	NA	NA	NA	NA	NA	NA	0	NA	NA	NA	NA	NA	NA	NA	0
453	NA	1	12.03.1998	1999	313	19.01.1999	3413	0	NA	NA	NA	NA	NA	NA	NA	NA	NA	NA	NA	NA	NA	0	NA	NA	NA	NA	NA	NA	NA	0
453	NA	1	12.03.1998	2001	1280	12.09.2001	3800	0	NA	NA	NA	NA	NA	NA	NA	NA	NA	NA	NA	NA	NA	0	NA	NA	NA	NA	NA	NA	NA	0
453	NA	1	12.03.1998	2002	1649	16.09.2002	3892	0	NA	NA	NA	NA	NA	NA	NA	NA	NA	NA	NA	NA	NA	0	NA	NA	NA	NA	NA	NA	NA	0
453	NA	1	12.03.1998	2003	1789	03.02.2003	3935	0	NA	NA	NA	NA	NA	NA	NA	NA	NA	NA	NA	NA	NA	0	NA	NA	NA	NA	NA	NA	NA	0
453	NA	1	12.03.1998	1999	522	16.08.1999	3965	0	NA	NA	NA	NA	NA	NA	NA	NA	NA	NA	NA	NA	NA	0	NA	NA	NA	NA	NA	NA	NA	0
453	NA	1	12.03.1998	2002	1734	10.12.2002	4000	0	NA	NA	NA	NA	NA	NA	NA	NA	NA	NA	NA	NA	NA	0	NA	NA	NA	NA	NA	NA	NA	0
453	NA	1	12.03.1998	2001	1098	14.03.2001	4213	0	NA	NA	NA	NA	NA	NA	NA	NA	NA	NA	NA	NA	NA	0	NA	NA	NA	NA	NA	NA	NA	0
453	NA	1	12.03.1998	2000	923	20.09.2000	4321	0	NA	NA	NA	NA	NA	NA	NA	NA	NA	NA	NA	NA	NA	0	NA	NA	NA	NA	NA	NA	NA	0
453	NA	1	12.03.1998	2000	958	25.10.2000	4465	0	NA	NA	NA	NA	NA	NA	NA	NA	NA	NA	NA	NA	NA	0	NA	NA	NA	NA	NA	NA	NA	0
453	NA	1	12.03.1998	2000	853	12.07.2000	4819	0	NA	NA	NA	NA	NA	NA	NA	NA	NA	NA	NA	NA	NA	0	NA	NA	NA	NA	NA	NA	NA	0
454	370	0	24.02.1998	1999	329	19.01.1999	2952	1	01.03.1999	3540	1	0	1	148	148	34	1	0	1	1237	1237	0	0	0	NA	1	1	Mar	spring	1
454	468	0	24.02.1998	1999	427	27.04.1999	3130	1	07.06.1999	3610	1	2	3	379	126	34	1	2	3	3047	1016	0	0	0	0	0.333333333	0.333333333	Jun	summer	0
454	581	0	24.02.1998	1999	538	16.08.1999	3140	1	28.09.1999	3545	1	1	2	274	137	34	1	1	2	2734	1367	0	0	0	0	0.5	0.5	Sep	autumn	0
454	733	0	24.02.1998	2000	692	17.01.2000	3340	1	27.02.2000	3700	1	0	1	157	157	32	1	0	1	1148	1148	0	0	0	NA	1	1	Feb	winter	0
454	805	0	24.02.1998	2000	764	29.03.2000	3375	1	09.05.2000	3875	0	3	3	383	128	27	0	2	2	1779	890	1	0.33	NA	0.33	0	0	May	spring	0
454	876	0	24.02.1998	2000	834	07.06.2000	3565	1	19.07.2000	3949	2	1	3	405	135	27	2	1	3	2379	793	0	0	0	0	0.666666667	0.666666667	Jul	summer	0
454	946	0	24.02.1998	2000	904	16.08.2000	3594	1	27.09.2000	3885	1	2	3	388	129	27	0	1	1	950	950	2	0.67	1	0.5	0.333333333	0	Sep	autumn	0
454	NA	0	24.02.1998	1999	659	15.12.1999	3305	0	NA	NA	NA	NA	NA	NA	NA	NA	NA	NA	NA	NA	NA	0	NA	NA	NA	NA	NA	NA	NA	0
454	NA	0	24.02.1998	2000	729	23.02.2000	3700	0	NA	NA	NA	NA	NA	NA	NA	NA	NA	NA	NA	NA	NA	0	NA	NA	NA	NA	NA	NA	NA	0
454	NA	0	24.02.1998	2000	939	20.09.2000	3759	0	NA	NA	NA	NA	NA	NA	NA	NA	NA	NA	NA	NA	NA	0	NA	NA	NA	NA	NA	NA	NA	0
454	NA	0	24.02.1998	2000	869	12.07.2000	3803	0	NA	NA	NA	NA	NA	NA	NA	NA	NA	NA	NA	NA	NA	0	NA	NA	NA	NA	NA	NA	NA	0
454	NA	0	24.02.1998	2000	799	03.05.2000	3839	0	NA	NA	NA	NA	NA	NA	NA	NA	NA	NA	NA	NA	NA	0	NA	NA	NA	NA	NA	NA	NA	0
455	375	1	24.02.1998	1999	336	26.01.1999	3200	1	06.03.1999	4040	2	0	2	208	104	34	2	0	2	1864	932	0	0	0	NA	1	1	Mar	spring	1
455	481	1	24.02.1998	1999	440	10.05.1999	3605	1	20.06.1999	4120	1	0	1	135	135	34	1	0	1	1153	1153	0	0	0	NA	1	1	Jun	summer	0
455	580	1	24.02.1998	1999	538	16.08.1999	3725	1	27.09.1999	4195	0	2	2	269	135	34	0	2	2	2516	1258	0	0	NA	0	0	0	Sep	autumn	0
455	734	1	24.02.1998	2000	692	17.01.2000	4095	1	28.02.2000	4370	0	1	1	147	147	31	0	1	1	895	895	0	0	NA	0	0	0	Feb	winter	0
455	774	1	24.02.1998	2000	729	23.02.2000	4370	1	08.04.2000	4485	1	2	3	374	125	29	1	1	2	1875	938	1	0.33	0	0.5	0.333333333	0.5	Apr	spring	0
455	876	1	24.02.1998	2000	834	07.06.2000	4060	1	19.07.2000	4492	1	2	3	372	124	27	0	2	2	1907	954	1	0.33	1	0	0.333333333	0	Jul	summer	0
455	946	1	24.02.1998	2000	904	16.08.2000	4294	1	27.09.2000	4504	2	1	3	384	128	27	1	1	2	1890	945	1	0.33	0.5	0	0.666666667	0.5	Sep	autumn	0
455	NA	1	24.02.1998	1999	659	15.12.1999	4032	0	NA	NA	NA	NA	NA	NA	NA	NA	NA	NA	NA	NA	NA	0	NA	NA	NA	NA	NA	NA	NA	0
455	NA	1	24.02.1998	2000	764	29.03.2000	4470	0	NA	NA	NA	NA	NA	NA	NA	NA	NA	NA	NA	NA	NA	0	NA	NA	NA	NA	NA	NA	NA	0
455	NA	1	24.02.1998	2000	869	12.07.2000	4558	0	NA	NA	NA	NA	NA	NA	NA	NA	NA	NA	NA	NA	NA	0	NA	NA	NA	NA	NA	NA	NA	0
455	NA	1	24.02.1998	2000	939	20.09.2000	4600	0	NA	NA	NA	NA	NA	NA	NA	NA	NA	NA	NA	NA	NA	0	NA	NA	NA	NA	NA	NA	NA	0
456	681	0	27.02.1999	2000	641	29.11.2000	3946	1	08.01.2001	4275	1	0	1	126	126	NA	NA	NA	0	NA	NA	1	1	1	NA	1	NA	Jan	winter	1
456	750	0	27.02.1999	2001	711	07.02.2001	4004	1	18.03.2001	4408	1	1	2	259	130	27	0	1	1	687	687	1	0.5	1	0	0.5	0	Mar	spring	0
456	870	0	27.02.1999	2001	830	06.06.2001	3945	1	16.07.2001	4246	1	0	1	151	151	28	1	0	1	438	438	0	0	0	NA	1	1	Jul	summer	0
456	1129	0	27.02.1999	2002	1089	20.02.2002	3881	1	01.04.2002	4442	0	2	2	280	140	28	0	2	2	1611	806	0	0	NA	0	0	0	Apr	spring	0
456	1507	0	27.02.1999	2003	1467	05.03.2003	3848	1	14.04.2003	NA	1	0	1	133	133	NA	NA	NA	0	NA	NA	1	1	1	NA	1	NA	Apr	spring	0
456	1584	0	27.02.1999	2003	1544	21.05.2003	3850	1	30.06.2003	NA	0	1	1	104	104	NA	NA	NA	0	NA	NA	1	1	NA	1	0	NA	Jun	summer	0
456	NA	0	27.02.1999	2002	1283	02.09.2002	3878	0	NA	NA	NA	NA	NA	NA	NA	NA	NA	NA	NA	NA	NA	0	NA	NA	NA	NA	NA	NA	NA	0
456	NA	1	27.02.1999	2004	1831	03.03.2004	4109	0	NA	NA	NA	NA	NA	NA	NA	NA	NA	NA	NA	NA	NA	0	NA	NA	NA	NA	NA	NA	NA	0
456	NA	0	27.02.1999	2003	1432	29.01.2003	3888	0	NA	NA	NA	NA	NA	NA	NA	NA	NA	NA	NA	NA	NA	0	NA	NA	NA	NA	NA	NA	NA	0
456	NA	0	27.02.1999	2001	900	15.08.2001	4001	0	NA	NA	NA	NA	NA	NA	NA	NA	NA	NA	NA	NA	NA	0	NA	NA	NA	NA	NA	NA	NA	0
456	NA	0	27.02.1999	2002	1227	08.07.2002	4007	0	NA	NA	NA	NA	NA	NA	NA	NA	NA	NA	NA	NA	NA	0	NA	NA	NA	NA	NA	NA	NA	0
456	NA	0	27.02.1999	2001	788	25.04.2001	4067	0	NA	NA	NA	NA	NA	NA	NA	NA	NA	NA	NA	NA	NA	0	NA	NA	NA	NA	NA	NA	NA	0
456	NA	1	27.02.1999	2004	1901	12.05.2004	4092	0	NA	NA	NA	NA	NA	NA	NA	NA	NA	NA	NA	NA	NA	0	NA	NA	NA	NA	NA	NA	NA	0
456	NA	0	27.02.1999	2002	1255	05.08.2002	4113	0	NA	NA	NA	NA	NA	NA	NA	NA	NA	NA	NA	NA	NA	0	NA	NA	NA	NA	NA	NA	NA	0
456	NA	0	27.02.1999	2001	676	03.01.2001	4275	0	NA	NA	NA	NA	NA	NA	NA	NA	NA	NA	NA	NA	NA	0	NA	NA	NA	NA	NA	NA	NA	0
456	NA	0	27.02.1999	2001	746	14.03.2001	4408	0	NA	NA	NA	NA	NA	NA	NA	NA	NA	NA	NA	NA	NA	0	NA	NA	NA	NA	NA	NA	NA	0
458	NA	0	08.03.1999	2001	912	05.09.2001	3509	0	NA	NA	NA	NA	NA	NA	NA	NA	NA	NA	NA	NA	NA	0	NA	NA	NA	NA	NA	NA	NA	0
458	NA	0	08.03.1999	2002	1080	20.02.2002	3643	0	NA	NA	NA	NA	NA	NA	NA	NA	NA	NA	NA	NA	NA	0	NA	NA	NA	NA	NA	NA	NA	0
458	NA	0	08.03.1999	2001	737	14.03.2001	3670	0	NA	NA	NA	NA	NA	NA	NA	NA	NA	NA	NA	NA	NA	0	NA	NA	NA	NA	NA	NA	NA	0
458	NA	0	08.03.1999	2003	1458	05.03.2003	3405	0	NA	NA	NA	NA	NA	NA	NA	NA	NA	NA	NA	NA	NA	0	NA	NA	NA	NA	NA	NA	NA	0
458	NA	0	08.03.1999	2002	1218	08.07.2002	3441	0	NA	NA	NA	NA	NA	NA	NA	NA	NA	NA	NA	NA	NA	0	NA	NA	NA	NA	NA	NA	NA	0
458	NA	0	08.03.1999	2002	1246	05.08.2002	3495	0	NA	NA	NA	NA	NA	NA	NA	NA	NA	NA	NA	NA	NA	0	NA	NA	NA	NA	NA	NA	NA	0
458	NA	0	08.03.1999	2002	1274	02.09.2002	3513	0	NA	NA	NA	NA	NA	NA	NA	NA	NA	NA	NA	NA	NA	0	NA	NA	NA	NA	NA	NA	NA	0
458	NA	0	08.03.1999	2001	884	08.08.2001	3514	0	NA	NA	NA	NA	NA	NA	NA	NA	NA	NA	NA	NA	NA	0	NA	NA	NA	NA	NA	NA	NA	0
458	NA	0	08.03.1999	2003	1493	09.04.2003	3529	0	NA	NA	NA	NA	NA	NA	NA	NA	NA	NA	NA	NA	NA	0	NA	NA	NA	NA	NA	NA	NA	0
458	NA	0	08.03.1999	2002	1129	10.04.2002	3564	0	NA	NA	NA	NA	NA	NA	NA	NA	NA	NA	NA	NA	NA	0	NA	NA	NA	NA	NA	NA	NA	0
458	NA	0	08.03.1999	2000	632	29.11.2000	3570	0	NA	NA	NA	NA	NA	NA	NA	NA	NA	NA	NA	NA	NA	0	NA	NA	NA	NA	NA	NA	NA	0
458	NA	0	08.03.1999	2001	821	06.06.2001	3573	0	NA	NA	NA	NA	NA	NA	NA	NA	NA	NA	NA	NA	NA	0	NA	NA	NA	NA	NA	NA	NA	0
458	NA	0	08.03.1999	2001	849	04.07.2001	3573	0	NA	NA	NA	NA	NA	NA	NA	NA	NA	NA	NA	NA	NA	0	NA	NA	NA	NA	NA	NA	NA	0
458	NA	0	08.03.1999	2003	1535	21.05.2003	3581	0	NA	NA	NA	NA	NA	NA	NA	NA	NA	NA	NA	NA	NA	0	NA	NA	NA	NA	NA	NA	NA	0
458	NA	0	08.03.1999	2001	667	03.01.2001	3614	0	NA	NA	NA	NA	NA	NA	NA	NA	NA	NA	NA	NA	NA	0	NA	NA	NA	NA	NA	NA	NA	0
458	NA	0	08.03.1999	2001	779	25.04.2001	3623	0	NA	NA	NA	NA	NA	NA	NA	NA	NA	NA	NA	NA	NA	0	NA	NA	NA	NA	NA	NA	NA	0
458	NA	0	08.03.1999	2003	1423	29.01.2003	3634	0	NA	NA	NA	NA	NA	NA	NA	NA	NA	NA	NA	NA	NA	0	NA	NA	NA	NA	NA	NA	NA	0
458	NA	0	08.03.1999	2001	702	07.02.2001	3664	0	NA	NA	NA	NA	NA	NA	NA	NA	NA	NA	NA	NA	NA	0	NA	NA	NA	NA	NA	NA	NA	0
458	NA	0	08.03.1999	2000	597	25.10.2000	NA	0	NA	NA	NA	NA	NA	NA	NA	NA	NA	NA	NA	NA	NA	0	NA	NA	NA	NA	NA	NA	NA	0
459	359	1	08.03.1999	2000	318	20.01.2000	3650	1	01.03.2000	4040	1	1	2	277	139	29	0	1	1	974	974	1	0.5	1	0	0.5	0	Mar	spring	1
459	427	1	08.03.1999	2000	387	29.03.2000	3840	1	08.05.2000	4295	1	3	4	438	110	27	1	3	4	2623	656	0	0	0	0	0.25	0.25	May	spring	0
459	496	1	08.03.1999	2000	457	07.06.2000	4210	1	16.07.2000	4080	1	2	3	290	97	27	1	0	1	664	664	2	0.67	0	1	0.333333333	1	Jul	summer	0
459	NA	1	08.03.1999	2000	562	20.09.2000	3583	0	NA	NA	NA	NA	NA	NA	NA	NA	NA	NA	NA	NA	NA	0	NA	NA	NA	NA	NA	NA	NA	0
459	NA	1	08.03.1999	2000	527	16.08.2000	3744	0	NA	NA	NA	NA	NA	NA	NA	NA	NA	NA	NA	NA	NA	0	NA	NA	NA	NA	NA	NA	NA	0
459	NA	1	08.03.1999	2000	492	12.07.2000	4080	0	NA	NA	NA	NA	NA	NA	NA	NA	NA	NA	NA	NA	NA	0	NA	NA	NA	NA	NA	NA	NA	0
459	NA	1	08.03.1999	2000	422	03.05.2000	4295	0	NA	NA	NA	NA	NA	NA	NA	NA	NA	NA	NA	NA	NA	0	NA	NA	NA	NA	NA	NA	NA	0
460	672	0	08.03.1999	2000	632	29.11.2000	3233	1	08.01.2001	3715	1	1	2	253	127	27	1	1	2	1631	816	0	0	0	0	0.5	0.5	Jan	winter	1
460	741	0	08.03.1999	2001	702	07.02.2001	3660	1	18.03.2001	3893	2	1	3	325	108	27	2	0	2	1776	888	1	0.33	0	1	0.666666667	1	Mar	spring	0
460	1119	0	08.03.1999	2002	1080	20.02.2002	3348	1	31.03.2002	3699	0	1	1	137	137	NA	NA	NA	0	NA	NA	1	1	NA	1	0	NA	Mar	spring	0
460	1169	0	08.03.1999	2002	1129	10.04.2002	3401	1	20.05.2002	4004	1	2	3	391	130	28	1	2	3	2401	800	0	0	0	0	0.333333333	0.333333333	May	spring	0
460	1258	0	08.03.1999	2002	1218	08.07.2002	3233	1	17.08.2002	NA	NA	NA	2	281	141	28	1	0	1	882	882	1	0.5	NA	NA	NA	1	Aug	summer	0
460	1532	0	08.03.1999	2003	1493	09.04.2003	3339	1	18.05.2003	NA	2	0	2	262	131	28	2	0	2	1691	846	0	0	0	NA	1	1	May	spring	0
460	1890	0	08.03.1999	2004	1850	31.03.2004	3327	1	10.05.2004	3630	1	0	1	138	138	NA	NA	NA	0	NA	NA	1	1	1	NA	1	NA	May	spring	0
460	NA	0	08.03.1999	2001	919	12.09.2001	3287	0	NA	NA	NA	NA	NA	NA	NA	NA	NA	NA	NA	NA	NA	0	NA	NA	NA	NA	NA	NA	NA	0
460	NA	0	08.03.1999	2004	1801	11.02.2004	3326	0	NA	NA	NA	NA	NA	NA	NA	NA	NA	NA	NA	NA	NA	0	NA	NA	NA	NA	NA	NA	NA	0
460	NA	0	08.03.1999	2003	1423	29.01.2003	3340	0	NA	NA	NA	NA	NA	NA	NA	NA	NA	NA	NA	NA	NA	0	NA	NA	NA	NA	NA	NA	NA	0
460	NA	0	08.03.1999	2001	779	25.04.2001	3473	0	NA	NA	NA	NA	NA	NA	NA	NA	NA	NA	NA	NA	NA	0	NA	NA	NA	NA	NA	NA	NA	0
460	NA	0	08.03.1999	2004	1899	19.05.2004	3496	0	NA	NA	NA	NA	NA	NA	NA	NA	NA	NA	NA	NA	NA	0	NA	NA	NA	NA	NA	NA	NA	0
460	NA	0	08.03.1999	2001	891	15.08.2001	3581	0	NA	NA	NA	NA	NA	NA	NA	NA	NA	NA	NA	NA	NA	0	NA	NA	NA	NA	NA	NA	NA	0
460	NA	0	08.03.1999	2001	667	03.01.2001	3715	0	NA	NA	NA	NA	NA	NA	NA	NA	NA	NA	NA	NA	NA	0	NA	NA	NA	NA	NA	NA	NA	0
460	NA	0	08.03.1999	2001	737	14.03.2001	3893	0	NA	NA	NA	NA	NA	NA	NA	NA	NA	NA	NA	NA	NA	0	NA	NA	NA	NA	NA	NA	NA	0
460	NA	0	08.03.1999	2000	597	25.10.2000	NA	0	NA	NA	NA	NA	NA	NA	NA	NA	NA	NA	NA	NA	NA	0	NA	NA	NA	NA	NA	NA	NA	0
461	NA	1	12.03.1999	2000	453	07.06.2000	3780	0	NA	NA	NA	NA	NA	NA	NA	NA	NA	NA	NA	NA	NA	0	NA	NA	NA	NA	NA	NA	NA	0
461	NA	1	12.03.1999	2001	915	12.09.2001	4135	0	NA	NA	NA	NA	NA	NA	NA	NA	NA	NA	NA	NA	NA	0	NA	NA	NA	NA	NA	NA	NA	0
461	NA	1	12.03.1999	2003	1424	03.02.2003	4251	0	NA	NA	NA	NA	NA	NA	NA	NA	NA	NA	NA	NA	NA	0	NA	NA	NA	NA	NA	NA	NA	0
461	NA	1	12.03.1999	2000	488	12.07.2000	3597	0	NA	NA	NA	NA	NA	NA	NA	NA	NA	NA	NA	NA	NA	0	NA	NA	NA	NA	NA	NA	NA	0
461	NA	1	12.03.1999	2000	311	17.01.2000	3820	0	NA	NA	NA	NA	NA	NA	NA	NA	NA	NA	NA	NA	NA	0	NA	NA	NA	NA	NA	NA	NA	0
461	NA	1	12.03.1999	2000	558	20.09.2000	3841	0	NA	NA	NA	NA	NA	NA	NA	NA	NA	NA	NA	NA	NA	0	NA	NA	NA	NA	NA	NA	NA	0
461	NA	1	12.03.1999	2000	383	29.03.2000	3855	0	NA	NA	NA	NA	NA	NA	NA	NA	NA	NA	NA	NA	NA	0	NA	NA	NA	NA	NA	NA	NA	0
461	NA	1	12.03.1999	2000	348	23.02.2000	3910	0	NA	NA	NA	NA	NA	NA	NA	NA	NA	NA	NA	NA	NA	0	NA	NA	NA	NA	NA	NA	NA	0
461	NA	1	12.03.1999	2000	418	03.05.2000	3910	0	NA	NA	NA	NA	NA	NA	NA	NA	NA	NA	NA	NA	NA	0	NA	NA	NA	NA	NA	NA	NA	0
461	NA	1	12.03.1999	2001	866	25.07.2001	3950	0	NA	NA	NA	NA	NA	NA	NA	NA	NA	NA	NA	NA	NA	0	NA	NA	NA	NA	NA	NA	NA	0
461	NA	1	12.03.1999	2000	523	16.08.2000	3953	0	NA	NA	NA	NA	NA	NA	NA	NA	NA	NA	NA	NA	NA	0	NA	NA	NA	NA	NA	NA	NA	0
461	NA	1	12.03.1999	2002	1284	16.09.2002	3968	0	NA	NA	NA	NA	NA	NA	NA	NA	NA	NA	NA	NA	NA	0	NA	NA	NA	NA	NA	NA	NA	0
461	NA	1	12.03.1999	2001	817	06.06.2001	3998	0	NA	NA	NA	NA	NA	NA	NA	NA	NA	NA	NA	NA	NA	0	NA	NA	NA	NA	NA	NA	NA	0
461	NA	1	12.03.1999	2000	628	29.11.2000	4013	0	NA	NA	NA	NA	NA	NA	NA	NA	NA	NA	NA	NA	NA	0	NA	NA	NA	NA	NA	NA	NA	0
461	NA	1	12.03.1999	2000	593	25.10.2000	4054	0	NA	NA	NA	NA	NA	NA	NA	NA	NA	NA	NA	NA	NA	0	NA	NA	NA	NA	NA	NA	NA	0
461	NA	1	12.03.1999	2002	1209	03.07.2002	4058	0	NA	NA	NA	NA	NA	NA	NA	NA	NA	NA	NA	NA	NA	0	NA	NA	NA	NA	NA	NA	NA	0
461	NA	1	12.03.1999	2001	733	14.03.2001	4068	0	NA	NA	NA	NA	NA	NA	NA	NA	NA	NA	NA	NA	NA	0	NA	NA	NA	NA	NA	NA	NA	0
461	NA	1	12.03.1999	2001	663	03.01.2001	4069	0	NA	NA	NA	NA	NA	NA	NA	NA	NA	NA	NA	NA	NA	0	NA	NA	NA	NA	NA	NA	NA	0
461	NA	1	12.03.1999	2001	698	07.02.2001	4100	0	NA	NA	NA	NA	NA	NA	NA	NA	NA	NA	NA	NA	NA	0	NA	NA	NA	NA	NA	NA	NA	0
461	NA	1	12.03.1999	2001	775	25.04.2001	4130	0	NA	NA	NA	NA	NA	NA	NA	NA	NA	NA	NA	NA	NA	0	NA	NA	NA	NA	NA	NA	NA	0
461	NA	1	12.03.1999	2002	1125	10.04.2002	4146	0	NA	NA	NA	NA	NA	NA	NA	NA	NA	NA	NA	NA	NA	0	NA	NA	NA	NA	NA	NA	NA	0
461	NA	1	12.03.1999	1999	278	15.12.1999	NA	0	NA	NA	NA	NA	NA	NA	NA	NA	NA	NA	NA	NA	NA	0	NA	NA	NA	NA	NA	NA	NA	0
462	NA	0	19.04.1999	2001	660	07.02.2001	3240	0	NA	NA	NA	NA	NA	NA	NA	NA	NA	NA	NA	NA	NA	0	NA	NA	NA	NA	NA	NA	NA	0
462	NA	0	19.04.1999	2003	1493	21.05.2003	3335	0	NA	NA	NA	NA	NA	NA	NA	NA	NA	NA	NA	NA	NA	0	NA	NA	NA	NA	NA	NA	NA	0
462	NA	0	19.04.1999	2003	1381	29.01.2003	3529	0	NA	NA	NA	NA	NA	NA	NA	NA	NA	NA	NA	NA	NA	0	NA	NA	NA	NA	NA	NA	NA	0
462	NA	0	19.04.1999	2000	590	29.11.2000	NA	0	NA	NA	NA	NA	NA	NA	NA	NA	NA	NA	NA	NA	NA	0	NA	NA	NA	NA	NA	NA	NA	0
462	NA	0	19.04.1999	2002	1232	02.09.2002	3230	0	NA	NA	NA	NA	NA	NA	NA	NA	NA	NA	NA	NA	NA	0	NA	NA	NA	NA	NA	NA	NA	0
462	NA	0	19.04.1999	2001	737	25.04.2001	3251	0	NA	NA	NA	NA	NA	NA	NA	NA	NA	NA	NA	NA	NA	0	NA	NA	NA	NA	NA	NA	NA	0
462	NA	0	19.04.1999	2001	625	03.01.2001	3254	0	NA	NA	NA	NA	NA	NA	NA	NA	NA	NA	NA	NA	NA	0	NA	NA	NA	NA	NA	NA	NA	0
462	NA	0	19.04.1999	2001	835	01.08.2001	3284	0	NA	NA	NA	NA	NA	NA	NA	NA	NA	NA	NA	NA	NA	0	NA	NA	NA	NA	NA	NA	NA	0
462	NA	0	19.04.1999	2003	1416	05.03.2003	3295	0	NA	NA	NA	NA	NA	NA	NA	NA	NA	NA	NA	NA	NA	0	NA	NA	NA	NA	NA	NA	NA	0
462	NA	0	19.04.1999	2001	695	14.03.2001	3295	0	NA	NA	NA	NA	NA	NA	NA	NA	NA	NA	NA	NA	NA	0	NA	NA	NA	NA	NA	NA	NA	0
462	NA	0	19.04.1999	2002	1176	08.07.2002	3311	0	NA	NA	NA	NA	NA	NA	NA	NA	NA	NA	NA	NA	NA	0	NA	NA	NA	NA	NA	NA	NA	0
462	NA	0	19.04.1999	2001	877	12.09.2001	3314	0	NA	NA	NA	NA	NA	NA	NA	NA	NA	NA	NA	NA	NA	0	NA	NA	NA	NA	NA	NA	NA	0
462	NA	0	19.04.1999	2001	779	06.06.2001	3322	0	NA	NA	NA	NA	NA	NA	NA	NA	NA	NA	NA	NA	NA	0	NA	NA	NA	NA	NA	NA	NA	0
462	NA	0	19.04.1999	2001	807	04.07.2001	3381	0	NA	NA	NA	NA	NA	NA	NA	NA	NA	NA	NA	NA	NA	0	NA	NA	NA	NA	NA	NA	NA	0
462	NA	0	19.04.1999	2002	1087	10.04.2002	3384	0	NA	NA	NA	NA	NA	NA	NA	NA	NA	NA	NA	NA	NA	0	NA	NA	NA	NA	NA	NA	NA	0
462	NA	0	19.04.1999	2002	1204	05.08.2002	3390	0	NA	NA	NA	NA	NA	NA	NA	NA	NA	NA	NA	NA	NA	0	NA	NA	NA	NA	NA	NA	NA	0
462	NA	0	19.04.1999	2002	1038	20.02.2002	3432	0	NA	NA	NA	NA	NA	NA	NA	NA	NA	NA	NA	NA	NA	0	NA	NA	NA	NA	NA	NA	NA	0
462	NA	0	19.04.1999	2003	1451	09.04.2003	3494	0	NA	NA	NA	NA	NA	NA	NA	NA	NA	NA	NA	NA	NA	0	NA	NA	NA	NA	NA	NA	NA	0
462	NA	0	19.04.1999	2000	555	25.10.2000	NA	0	NA	NA	NA	NA	NA	NA	NA	NA	NA	NA	NA	NA	NA	0	NA	NA	NA	NA	NA	NA	NA	0
463	1791	1	25.04.1999	2004	1751	09.02.2004	3387	1	20.03.2004	3978	0	2	2	269	135	28	0	1	1	828	828	1	0.5	NA	0.5	0	0	Mar	spring	1
463	NA	1	25.04.1999	2000	339	29.03.2000	3305	0	NA	NA	NA	NA	NA	NA	NA	NA	NA	NA	NA	NA	NA	0	NA	NA	NA	NA	NA	NA	NA	0
463	NA	1	25.04.1999	2001	822	25.07.2001	3574	0	NA	NA	NA	NA	NA	NA	NA	NA	NA	NA	NA	NA	NA	0	NA	NA	NA	NA	NA	NA	NA	0
463	NA	1	12.03.1999	2002	1369	10.12.2002	3625	0	NA	NA	NA	NA	NA	NA	NA	NA	NA	NA	NA	NA	NA	0	NA	NA	NA	NA	NA	NA	NA	0
463	NA	1	25.04.1999	2001	689	14.03.2001	3619	0	NA	NA	NA	NA	NA	NA	NA	NA	NA	NA	NA	NA	NA	0	NA	NA	NA	NA	NA	NA	NA	0
463	NA	1	25.04.1999	2002	1240	16.09.2002	3423	0	NA	NA	NA	NA	NA	NA	NA	NA	NA	NA	NA	NA	NA	0	NA	NA	NA	NA	NA	NA	NA	0
463	NA	1	25.04.1999	2000	304	23.02.2000	3455	0	NA	NA	NA	NA	NA	NA	NA	NA	NA	NA	NA	NA	NA	0	NA	NA	NA	NA	NA	NA	NA	0
463	NA	1	25.04.1999	2000	267	17.01.2000	3480	0	NA	NA	NA	NA	NA	NA	NA	NA	NA	NA	NA	NA	NA	0	NA	NA	NA	NA	NA	NA	NA	0
463	NA	1	25.04.1999	2004	1828	26.04.2004	3527	0	NA	NA	NA	NA	NA	NA	NA	NA	NA	NA	NA	NA	NA	0	NA	NA	NA	NA	NA	NA	NA	0
463	NA	1	25.04.1999	2000	409	07.06.2000	3585	0	NA	NA	NA	NA	NA	NA	NA	NA	NA	NA	NA	NA	NA	0	NA	NA	NA	NA	NA	NA	NA	0
463	NA	1	25.04.1999	2001	850	22.08.2001	3591	0	NA	NA	NA	NA	NA	NA	NA	NA	NA	NA	NA	NA	NA	0	NA	NA	NA	NA	NA	NA	NA	0
463	NA	1	25.04.1999	2000	444	12.07.2000	3603	0	NA	NA	NA	NA	NA	NA	NA	NA	NA	NA	NA	NA	NA	0	NA	NA	NA	NA	NA	NA	NA	0
463	NA	1	25.04.1999	2000	479	16.08.2000	3613	0	NA	NA	NA	NA	NA	NA	NA	NA	NA	NA	NA	NA	NA	0	NA	NA	NA	NA	NA	NA	NA	0
463	NA	1	25.04.1999	2000	374	03.05.2000	3635	0	NA	NA	NA	NA	NA	NA	NA	NA	NA	NA	NA	NA	NA	0	NA	NA	NA	NA	NA	NA	NA	0
463	NA	1	25.04.1999	2001	731	25.04.2001	3690	0	NA	NA	NA	NA	NA	NA	NA	NA	NA	NA	NA	NA	NA	0	NA	NA	NA	NA	NA	NA	NA	0
463	NA	1	25.04.1999	2001	654	07.02.2001	3719	0	NA	NA	NA	NA	NA	NA	NA	NA	NA	NA	NA	NA	NA	0	NA	NA	NA	NA	NA	NA	NA	0
463	NA	1	25.04.1999	2000	584	29.11.2000	3754	0	NA	NA	NA	NA	NA	NA	NA	NA	NA	NA	NA	NA	NA	0	NA	NA	NA	NA	NA	NA	NA	0
463	NA	1	25.04.1999	2000	514	20.09.2000	3774	0	NA	NA	NA	NA	NA	NA	NA	NA	NA	NA	NA	NA	NA	0	NA	NA	NA	NA	NA	NA	NA	0
463	NA	1	25.04.1999	2000	549	25.10.2000	3778	0	NA	NA	NA	NA	NA	NA	NA	NA	NA	NA	NA	NA	NA	0	NA	NA	NA	NA	NA	NA	NA	0
463	NA	1	25.04.1999	2001	619	03.01.2001	3791	0	NA	NA	NA	NA	NA	NA	NA	NA	NA	NA	NA	NA	NA	0	NA	NA	NA	NA	NA	NA	NA	0
463	NA	1	25.04.1999	1999	234	15.12.1999	NA	0	NA	NA	NA	NA	NA	NA	NA	NA	NA	NA	NA	NA	NA	0	NA	NA	NA	NA	NA	NA	NA	0
464	547	0	07.06.1999	2000	506	25.10.2000	NA	1	05.12.2000	3487	1	0	1	134	134	NA	NA	NA	0	NA	NA	1	1	1	NA	1	NA	Dec	winter	1
464	617	0	07.06.1999	2001	576	03.01.2001	3038	1	13.02.2001	3411	1	0	1	121	121	NA	NA	NA	NA	NA	NA	1	1	1	NA	1	NA	Feb	winter	0
464	800	0	07.06.1999	2001	758	04.07.2001	3060	1	15.08.2001	3486	0	1	1	165	165	20	0	1	1	640	640	0	0	NA	0	0	0	Aug	summer	0
464	1032	0	07.06.1999	2002	989	20.02.2002	3095	1	04.04.2002	3568	2	0	2	300	150	28	2	0	2	1880	940	0	0	0	NA	1	1	Apr	spring	0
464	1171	0	07.06.1999	2002	1129	10.07.2002	3050	1	21.08.2002	NA	NA	NA	2	292	146	28	NA	NA	1	907	907	1	0.5	NA	NA	NA	NA	Aug	summer	0
464	1406	0	07.06.1999	2003	1365	03.03.2003	3210	1	13.04.2003	NA	0	2	2	256	128	NA	NA	NA	0	NA	NA	2	1	NA	1	0	NA	Apr	spring	0
464	1487	0	07.06.1999	2003	1442	19.05.2003	3219	1	03.07.2003	NA	0	1	1	223	223	NA	NA	NA	0	NA	NA	1	1	NA	1	0	NA	Jul	summer	0
464	1752	0	07.06.1999	2004	1710	11.02.2004	3172	1	24.03.2004	3556	1	0	1	142	142	28	1	0	1	1040	1040	0	0	0	NA	1	1	Mar	spring	0
464	NA	0	07.06.1999	2001	646	14.03.2001	3119	0	NA	NA	NA	NA	NA	NA	NA	NA	NA	NA	NA	NA	NA	0	NA	NA	NA	NA	NA	NA	NA	0
464	NA	0	07.06.1999	2001	688	25.04.2001	3055	0	NA	NA	NA	NA	NA	NA	NA	NA	NA	NA	NA	NA	NA	0	NA	NA	NA	NA	NA	NA	NA	0
464	NA	0	07.06.1999	2001	730	06.06.2001	3091	0	NA	NA	NA	NA	NA	NA	NA	NA	NA	NA	NA	NA	NA	0	NA	NA	NA	NA	NA	NA	NA	0
464	NA	0	07.06.1999	2003	1330	27.01.2003	3097	0	NA	NA	NA	NA	NA	NA	NA	NA	NA	NA	NA	NA	NA	0	NA	NA	NA	NA	NA	NA	NA	0
464	NA	0	07.06.1999	2001	828	12.09.2001	3192	0	NA	NA	NA	NA	NA	NA	NA	NA	NA	NA	NA	NA	NA	0	NA	NA	NA	NA	NA	NA	NA	0
464	NA	0	07.06.1999	2001	611	07.02.2001	3253	0	NA	NA	NA	NA	NA	NA	NA	NA	NA	NA	NA	NA	NA	0	NA	NA	NA	NA	NA	NA	NA	0
464	NA	0	07.06.1999	2004	1787	28.04.2004	3302	0	NA	NA	NA	NA	NA	NA	NA	NA	NA	NA	NA	NA	NA	0	NA	NA	NA	NA	NA	NA	NA	0
464	NA	0	07.06.1999	2000	541	29.11.2000	3308	0	NA	NA	NA	NA	NA	NA	NA	NA	NA	NA	NA	NA	NA	0	NA	NA	NA	NA	NA	NA	NA	0
464	NA	0	07.06.1999	2003	1400	07.04.2003	3672	0	NA	NA	NA	NA	NA	NA	NA	NA	NA	NA	NA	NA	NA	0	NA	NA	NA	NA	NA	NA	NA	0
466	266	1	06.06.1999	2000	225	17.01.2000	3690	1	27.02.2000	4055	1	1	2	147	74	NA	NA	NA	0	NA	NA	2	1	1	1	0.5	NA	Feb	winter	1
466	336	1	06.06.1999	2000	297	29.03.2000	3760	1	07.05.2000	4215	4	0	4	409	102	27	3	0	3	1969	656	1	0.25	0.25	NA	1	1	May	spring	0
466	373	1	06.06.1999	2000	332	03.05.2000	4215	1	13.06.2000	4300	3	1	4	332	83	27	1	1	2	777	389	2	0.5	0.67	0	0.75	0.5	Jun	summer	0
466	NA	1	06.06.1999	2000	472	20.09.2000	3610	0	NA	NA	NA	NA	NA	NA	NA	NA	NA	NA	NA	NA	NA	0	NA	NA	NA	NA	NA	NA	NA	0
466	NA	1	06.06.1999	2000	507	25.10.2000	3645	0	NA	NA	NA	NA	NA	NA	NA	NA	NA	NA	NA	NA	NA	0	NA	NA	NA	NA	NA	NA	NA	0
466	NA	1	06.06.1999	2000	437	16.08.2000	3655	0	NA	NA	NA	NA	NA	NA	NA	NA	NA	NA	NA	NA	NA	0	NA	NA	NA	NA	NA	NA	NA	0
466	NA	1	06.06.1999	2000	542	29.11.2000	3681	0	NA	NA	NA	NA	NA	NA	NA	NA	NA	NA	NA	NA	NA	0	NA	NA	NA	NA	NA	NA	NA	0
466	NA	1	06.06.1999	2001	647	14.03.2001	3738	0	NA	NA	NA	NA	NA	NA	NA	NA	NA	NA	NA	NA	NA	0	NA	NA	NA	NA	NA	NA	NA	0
466	NA	1	06.06.1999	2000	402	12.07.2000	3743	0	NA	NA	NA	NA	NA	NA	NA	NA	NA	NA	NA	NA	NA	0	NA	NA	NA	NA	NA	NA	NA	0
466	NA	1	06.06.1999	2001	731	06.06.2001	3746	0	NA	NA	NA	NA	NA	NA	NA	NA	NA	NA	NA	NA	NA	0	NA	NA	NA	NA	NA	NA	NA	0
466	NA	1	06.06.1999	2001	577	03.01.2001	3747	0	NA	NA	NA	NA	NA	NA	NA	NA	NA	NA	NA	NA	NA	0	NA	NA	NA	NA	NA	NA	NA	0
466	NA	1	06.06.1999	2002	1123	03.07.2002	3765	0	NA	NA	NA	NA	NA	NA	NA	NA	NA	NA	NA	NA	NA	0	NA	NA	NA	NA	NA	NA	NA	0
466	NA	1	06.06.1999	2002	1198	16.09.2002	3770	0	NA	NA	NA	NA	NA	NA	NA	NA	NA	NA	NA	NA	NA	0	NA	NA	NA	NA	NA	NA	NA	0
466	NA	1	06.06.1999	2001	612	07.02.2001	3810	0	NA	NA	NA	NA	NA	NA	NA	NA	NA	NA	NA	NA	NA	0	NA	NA	NA	NA	NA	NA	NA	0
466	NA	1	06.06.1999	2001	787	01.08.2001	3816	0	NA	NA	NA	NA	NA	NA	NA	NA	NA	NA	NA	NA	NA	0	NA	NA	NA	NA	NA	NA	NA	0
466	NA	1	06.06.1999	2001	689	25.04.2001	3849	0	NA	NA	NA	NA	NA	NA	NA	NA	NA	NA	NA	NA	NA	0	NA	NA	NA	NA	NA	NA	NA	0
466	NA	1	06.06.1999	2001	822	05.09.2001	3862	0	NA	NA	NA	NA	NA	NA	NA	NA	NA	NA	NA	NA	NA	0	NA	NA	NA	NA	NA	NA	NA	0
466	NA	1	06.06.1999	2001	759	04.07.2001	3873	0	NA	NA	NA	NA	NA	NA	NA	NA	NA	NA	NA	NA	NA	0	NA	NA	NA	NA	NA	NA	NA	0
466	NA	1	06.06.1999	2002	1039	10.04.2002	3921	0	NA	NA	NA	NA	NA	NA	NA	NA	NA	NA	NA	NA	NA	0	NA	NA	NA	NA	NA	NA	NA	0
466	NA	1	06.06.1999	2002	990	20.02.2002	3992	0	NA	NA	NA	NA	NA	NA	NA	NA	NA	NA	NA	NA	NA	0	NA	NA	NA	NA	NA	NA	NA	0
466	NA	1	06.06.1999	2000	262	23.02.2000	4055	0	NA	NA	NA	NA	NA	NA	NA	NA	NA	NA	NA	NA	NA	0	NA	NA	NA	NA	NA	NA	NA	0
466	NA	1	06.06.1999	2003	1338	03.02.2003	4084	0	NA	NA	NA	NA	NA	NA	NA	NA	NA	NA	NA	NA	NA	0	NA	NA	NA	NA	NA	NA	NA	0
466	NA	1	06.06.1999	2000	367	07.06.2000	4300	0	NA	NA	NA	NA	NA	NA	NA	NA	NA	NA	NA	NA	NA	0	NA	NA	NA	NA	NA	NA	NA	0
466	NA	1	06.06.1999	1999	192	15.12.1999	NA	0	NA	NA	NA	NA	NA	NA	NA	NA	NA	NA	NA	NA	NA	0	NA	NA	NA	NA	NA	NA	NA	0
467	302	1	06.06.1999	2000	262	23.02.2000	3190	1	03.04.2000	3505	0	2	2	239	120	31	0	1	1	822	822	1	0.5	NA	0.5	0	0	Apr	spring	1
467	372	1	06.06.1999	2000	332	03.05.2000	3210	1	12.06.2000	3635	1	0	1	150	150	27	1	0	1	1058	1058	0	0	0	NA	1	1	Jun	summer	0
467	442	1	06.06.1999	2000	402	12.07.2000	3283	1	21.08.2000	3629	1	1	2	268	134	27	0	1	1	824	824	1	0.5	1	0	0.5	0	Aug	summer	0
467	619	1	06.06.1999	2001	577	03.01.2001	3427	1	14.02.2001	3923	0	2	2	301	151	NA	NA	NA	NA	NA	NA	2	1	NA	1	0	NA	Feb	winter	0
467	688	1	06.06.1999	2001	647	14.03.2001	3500	1	24.04.2001	3842	NA	NA	2	156	78	28	NA	NA	1	830	830	1	0.5	NA	NA	NA	NA	Apr	spring	0
467	842	1	06.06.1999	2001	801	15.08.2001	3729	1	25.09.2001	3807	1	0	1	148	148	28	1	0	1	1019	1019	0	0	0	NA	1	1	Sep	autumn	0
467	NA	1	06.06.1999	2000	225	17.01.2000	3110	0	NA	NA	NA	NA	NA	NA	NA	NA	NA	NA	NA	NA	NA	0	NA	NA	NA	NA	NA	NA	NA	0
467	NA	1	06.06.1999	2000	542	29.11.2000	3302	0	NA	NA	NA	NA	NA	NA	NA	NA	NA	NA	NA	NA	NA	0	NA	NA	NA	NA	NA	NA	NA	0
467	NA	1	06.06.1999	2002	1123	03.07.2002	3319	0	NA	NA	NA	NA	NA	NA	NA	NA	NA	NA	NA	NA	NA	0	NA	NA	NA	NA	NA	NA	NA	0
467	NA	1	06.06.1999	2000	507	25.10.2000	3418	0	NA	NA	NA	NA	NA	NA	NA	NA	NA	NA	NA	NA	NA	0	NA	NA	NA	NA	NA	NA	NA	0
467	NA	1	06.06.1999	2002	1198	16.09.2002	3435	0	NA	NA	NA	NA	NA	NA	NA	NA	NA	NA	NA	NA	NA	0	NA	NA	NA	NA	NA	NA	NA	0
467	NA	1	06.06.1999	2000	472	20.09.2000	3490	0	NA	NA	NA	NA	NA	NA	NA	NA	NA	NA	NA	NA	NA	0	NA	NA	NA	NA	NA	NA	NA	0
467	NA	1	06.06.1999	2000	297	29.03.2000	3505	0	NA	NA	NA	NA	NA	NA	NA	NA	NA	NA	NA	NA	NA	0	NA	NA	NA	NA	NA	NA	NA	0
467	NA	1	06.06.1999	2004	1709	09.02.2004	3536	0	NA	NA	NA	NA	NA	NA	NA	NA	NA	NA	NA	NA	NA	0	NA	NA	NA	NA	NA	NA	NA	0
467	NA	1	06.06.1999	2004	1807	17.05.2004	3551	0	NA	NA	NA	NA	NA	NA	NA	NA	NA	NA	NA	NA	NA	0	NA	NA	NA	NA	NA	NA	NA	0
467	NA	1	06.06.1999	2004	1758	29.03.2004	3568	0	NA	NA	NA	NA	NA	NA	NA	NA	NA	NA	NA	NA	NA	0	NA	NA	NA	NA	NA	NA	NA	0
467	NA	1	06.06.1999	2002	1283	10.12.2002	3570	0	NA	NA	NA	NA	NA	NA	NA	NA	NA	NA	NA	NA	NA	0	NA	NA	NA	NA	NA	NA	NA	0
467	NA	1	06.06.1999	2000	437	16.08.2000	3629	0	NA	NA	NA	NA	NA	NA	NA	NA	NA	NA	NA	NA	NA	0	NA	NA	NA	NA	NA	NA	NA	0
467	NA	1	06.06.1999	2000	367	07.06.2000	3635	0	NA	NA	NA	NA	NA	NA	NA	NA	NA	NA	NA	NA	NA	0	NA	NA	NA	NA	NA	NA	NA	0
467	NA	1	06.06.1999	2003	1338	03.02.2003	3638	0	NA	NA	NA	NA	NA	NA	NA	NA	NA	NA	NA	NA	NA	0	NA	NA	NA	NA	NA	NA	NA	0
467	NA	1	06.06.1999	2003	1417	23.04.2003	3698	0	NA	NA	NA	NA	NA	NA	NA	NA	NA	NA	NA	NA	NA	0	NA	NA	NA	NA	NA	NA	NA	0
467	NA	1	06.06.1999	2001	612	07.02.2001	3870	0	NA	NA	NA	NA	NA	NA	NA	NA	NA	NA	NA	NA	NA	0	NA	NA	NA	NA	NA	NA	NA	0
467	NA	1	06.06.1999	1999	192	15.12.1999	NA	0	NA	NA	NA	NA	NA	NA	NA	NA	NA	NA	NA	NA	NA	0	NA	NA	NA	NA	NA	NA	NA	0
468	338	1	08.06.1999	2000	295	29.03.2000	3310	1	11.05.2000	3895	0	2	2	321	161	27	0	1	1	1118	1118	1	0.5	NA	0.5	0	0	May	spring	1
468	408	1	08.06.1999	2000	365	07.06.2000	3365	1	20.07.2000	3917	0	2	2	281	141	27	0	1	1	1080	1080	1	0.5	NA	0.5	0	0	Jul	summer	0
468	1081	1	08.06.1999	2002	1037	10.04.2002	3743	1	24.05.2002	4148	1	0	1	148	148	NA	NA	NA	0	NA	NA	1	1	1	NA	1	NA	May	spring	0
468	NA	1	08.06.1999	2000	223	17.01.2000	3325	0	NA	NA	NA	NA	NA	NA	NA	NA	NA	NA	NA	NA	NA	0	NA	NA	NA	NA	NA	NA	NA	0
468	NA	1	08.06.1999	2002	1121	03.07.2002	3253	0	NA	NA	NA	NA	NA	NA	NA	NA	NA	NA	NA	NA	NA	0	NA	NA	NA	NA	NA	NA	NA	0
468	NA	1	08.06.1999	2000	260	23.02.2000	3385	0	NA	NA	NA	NA	NA	NA	NA	NA	NA	NA	NA	NA	NA	0	NA	NA	NA	NA	NA	NA	NA	0
468	NA	1	08.06.1999	2000	470	20.09.2000	3417	0	NA	NA	NA	NA	NA	NA	NA	NA	NA	NA	NA	NA	NA	0	NA	NA	NA	NA	NA	NA	NA	0
468	NA	1	08.06.1999	2001	778	25.07.2001	3418	0	NA	NA	NA	NA	NA	NA	NA	NA	NA	NA	NA	NA	NA	0	NA	NA	NA	NA	NA	NA	NA	0
468	NA	1	08.06.1999	2001	610	07.02.2001	3430	0	NA	NA	NA	NA	NA	NA	NA	NA	NA	NA	NA	NA	NA	0	NA	NA	NA	NA	NA	NA	NA	0
468	NA	1	08.06.1999	2001	575	03.01.2001	3454	0	NA	NA	NA	NA	NA	NA	NA	NA	NA	NA	NA	NA	NA	0	NA	NA	NA	NA	NA	NA	NA	0
468	NA	1	08.06.1999	2001	645	14.03.2001	3483	0	NA	NA	NA	NA	NA	NA	NA	NA	NA	NA	NA	NA	NA	0	NA	NA	NA	NA	NA	NA	NA	0
468	NA	1	08.06.1999	2001	729	06.06.2001	3503	0	NA	NA	NA	NA	NA	NA	NA	NA	NA	NA	NA	NA	NA	0	NA	NA	NA	NA	NA	NA	NA	0
468	NA	1	08.06.1999	2000	505	25.10.2000	3513	0	NA	NA	NA	NA	NA	NA	NA	NA	NA	NA	NA	NA	NA	0	NA	NA	NA	NA	NA	NA	NA	0
468	NA	1	08.06.1999	2002	1196	16.09.2002	3523	0	NA	NA	NA	NA	NA	NA	NA	NA	NA	NA	NA	NA	NA	0	NA	NA	NA	NA	NA	NA	NA	0
468	NA	1	08.06.1999	2000	540	29.11.2000	3532	0	NA	NA	NA	NA	NA	NA	NA	NA	NA	NA	NA	NA	NA	0	NA	NA	NA	NA	NA	NA	NA	0
468	NA	1	08.06.1999	2001	806	22.08.2001	3562	0	NA	NA	NA	NA	NA	NA	NA	NA	NA	NA	NA	NA	NA	0	NA	NA	NA	NA	NA	NA	NA	0
468	NA	1	08.06.1999	2001	687	25.04.2001	3570	0	NA	NA	NA	NA	NA	NA	NA	NA	NA	NA	NA	NA	NA	0	NA	NA	NA	NA	NA	NA	NA	0
468	NA	1	08.06.1999	2003	1336	03.02.2003	3738	0	NA	NA	NA	NA	NA	NA	NA	NA	NA	NA	NA	NA	NA	0	NA	NA	NA	NA	NA	NA	NA	0
468	NA	1	08.06.1999	2000	400	12.07.2000	3784	0	NA	NA	NA	NA	NA	NA	NA	NA	NA	NA	NA	NA	NA	0	NA	NA	NA	NA	NA	NA	NA	0
468	NA	1	08.06.1999	2000	330	03.05.2000	3800	0	NA	NA	NA	NA	NA	NA	NA	NA	NA	NA	NA	NA	NA	0	NA	NA	NA	NA	NA	NA	NA	0
468	NA	1	08.06.1999	2002	988	20.02.2002	3880	0	NA	NA	NA	NA	NA	NA	NA	NA	NA	NA	NA	NA	NA	0	NA	NA	NA	NA	NA	NA	NA	0
468	NA	1	08.06.1999	1999	190	15.12.1999	NA	0	NA	NA	NA	NA	NA	NA	NA	NA	NA	NA	NA	NA	NA	0	NA	NA	NA	NA	NA	NA	NA	0
469	230	1	09.06.1999	1999	189	15.12.1999	NA	1	25.01.2000	3555	0	1	1	70	70	NA	NA	NA	0	NA	NA	1	1	NA	1	0	NA	Jan	winter	1
469	301	1	09.06.1999	2000	259	23.02.2000	3765	1	05.04.2000	3945	0	3	3	356	119	29	0	1	1	1048	1048	2	0.67	NA	0.67	0	0	Apr	spring	0
469	373	1	09.06.1999	2000	329	03.05.2000	3390	1	16.06.2000	3760	1	2	3	360	120	27	1	2	3	2615	872	0	0	0	0	0.333333333	0.333333333	Jun	summer	0
469	477	1	09.06.1999	2000	434	16.08.2000	3317	1	28.09.2000	3817	1	2	3	314	105	NA	NA	NA	0	NA	NA	3	1	NA	NA	0.333333333	NA	Sep	autumn	0
469	547	1	09.06.1999	2000	504	25.10.2000	3281	1	07.12.2000	3819	NA	NA	3	243	81	27	0	1	1	909	909	2	0.67	NA	NA	NA	0	Dec	winter	0
469	617	1	09.06.1999	2001	574	03.01.2001	3503	1	15.02.2001	3758	0	2	2	270	135	27	0	2	2	1963	982	0	0	NA	0	0	0	Feb	winter	0
469	771	1	09.06.1999	2001	728	06.06.2001	3325	1	19.07.2001	3945	1	1	2	291	146	28	1	1	2	1947	974	0	0	0	0	0.5	0.5	Jul	summer	0
469	840	1	09.06.1999	2001	798	15.08.2001	3714	1	26.09.2001	3885	1	0	1	155	155	NA	NA	NA	0	NA	NA	1	1	1	NA	1	NA	Sep	autumn	0
469	1162	1	09.06.1999	2002	1120	03.07.2002	3389	1	14.08.2002	3936	1	1	2	241	121	NA	NA	NA	0	NA	NA	2	1	1	1	0.5	NA	Aug	summer	0
469	1378	1	09.06.1999	2003	1335	03.02.2003	3764	1	18.03.2003	3934	0	1	1	130	130	NA	NA	NA	0	NA	NA	1	1	NA	1	0	NA	Mar	spring	0
469	1457	1	09.06.1999	2003	1414	23.04.2003	3663	1	05.06.2003	4139	0	1	1	132	132	NA	NA	NA	0	NA	NA	1	1	NA	1	0	NA	Jun	summer	0
469	NA	1	09.06.1999	2000	539	29.11.2000	3729	0	NA	NA	NA	NA	NA	NA	NA	NA	NA	NA	NA	NA	NA	0	NA	NA	NA	NA	NA	NA	NA	0
469	NA	1	09.06.1999	2001	686	25.04.2001	3385	0	NA	NA	NA	NA	NA	NA	NA	NA	NA	NA	NA	NA	NA	0	NA	NA	NA	NA	NA	NA	NA	0
469	NA	1	09.06.1999	2002	1036	10.04.2002	3431	0	NA	NA	NA	NA	NA	NA	NA	NA	NA	NA	NA	NA	NA	0	NA	NA	NA	NA	NA	NA	NA	0
469	NA	1	09.06.1999	2002	987	20.02.2002	3508	0	NA	NA	NA	NA	NA	NA	NA	NA	NA	NA	NA	NA	NA	0	NA	NA	NA	NA	NA	NA	NA	0
469	NA	1	09.06.1999	2001	644	14.03.2001	3545	0	NA	NA	NA	NA	NA	NA	NA	NA	NA	NA	NA	NA	NA	0	NA	NA	NA	NA	NA	NA	NA	0
469	NA	1	09.06.1999	2002	1195	16.09.2002	3552	0	NA	NA	NA	NA	NA	NA	NA	NA	NA	NA	NA	NA	NA	0	NA	NA	NA	NA	NA	NA	NA	0
469	NA	1	09.06.1999	2004	1797	10.05.2004	3560	0	NA	NA	NA	NA	NA	NA	NA	NA	NA	NA	NA	NA	NA	0	NA	NA	NA	NA	NA	NA	NA	0
469	NA	1	09.06.1999	2004	1727	01.03.2004	3630	0	NA	NA	NA	NA	NA	NA	NA	NA	NA	NA	NA	NA	NA	0	NA	NA	NA	NA	NA	NA	NA	0
469	NA	1	09.06.1999	2001	609	07.02.2001	3646	0	NA	NA	NA	NA	NA	NA	NA	NA	NA	NA	NA	NA	NA	0	NA	NA	NA	NA	NA	NA	NA	0
469	NA	1	09.06.1999	2002	1280	10.12.2002	3715	0	NA	NA	NA	NA	NA	NA	NA	NA	NA	NA	NA	NA	NA	0	NA	NA	NA	NA	NA	NA	NA	0
469	NA	1	09.06.1999	2000	469	20.09.2000	3745	0	NA	NA	NA	NA	NA	NA	NA	NA	NA	NA	NA	NA	NA	0	NA	NA	NA	NA	NA	NA	NA	0
469	NA	1	09.06.1999	2000	364	07.06.2000	3815	0	NA	NA	NA	NA	NA	NA	NA	NA	NA	NA	NA	NA	NA	0	NA	NA	NA	NA	NA	NA	NA	0
469	NA	1	09.06.1999	2000	222	17.01.2000	3830	0	NA	NA	NA	NA	NA	NA	NA	NA	NA	NA	NA	NA	NA	0	NA	NA	NA	NA	NA	NA	NA	0
469	NA	1	09.06.1999	2000	294	29.03.2000	3890	0	NA	NA	NA	NA	NA	NA	NA	NA	NA	NA	NA	NA	NA	0	NA	NA	NA	NA	NA	NA	NA	0
471	1036	1	06.05.1996	1999	995	26.01.1999	3725	1	08.03.1999	4340	0	2	2	253	127	34	0	2	2	2072	1036	0	0	NA	0	0	0	Mar	spring	1
471	1189	1	06.05.1996	1999	1148	28.06.1999	3972	1	08.08.1999	4360	1	2	3	398	133	34	1	2	3	2921	974	0	0	0	0	0.333333333	0.333333333	Aug	summer	0
471	1392	1	06.05.1996	2000	1351	17.01.2000	3860	1	27.02.2000	4330	1	1	2	233	117	35	1	1	2	1527	764	0	0	0	0	0.5	0.5	Feb	winter	0
471	NA	1	06.05.1996	2000	1458	03.05.2000	3740	0	NA	NA	NA	NA	NA	NA	NA	NA	NA	NA	NA	NA	NA	0	NA	NA	NA	NA	NA	NA	NA	0
471	NA	1	06.05.1996	2001	1913	01.08.2001	3702	0	NA	NA	NA	NA	NA	NA	NA	NA	NA	NA	NA	NA	NA	0	NA	NA	NA	NA	NA	NA	NA	0
471	NA	1	06.05.1996	2001	1885	04.07.2001	3712	0	NA	NA	NA	NA	NA	NA	NA	NA	NA	NA	NA	NA	NA	0	NA	NA	NA	NA	NA	NA	NA	0
471	NA	1	06.05.1996	2001	1857	06.06.2001	3723	0	NA	NA	NA	NA	NA	NA	NA	NA	NA	NA	NA	NA	NA	0	NA	NA	NA	NA	NA	NA	NA	0
471	NA	1	06.05.1996	1999	1318	15.12.1999	3725	0	NA	NA	NA	NA	NA	NA	NA	NA	NA	NA	NA	NA	NA	0	NA	NA	NA	NA	NA	NA	NA	0
471	NA	1	06.05.1996	2000	1528	12.07.2000	3775	0	NA	NA	NA	NA	NA	NA	NA	NA	NA	NA	NA	NA	NA	0	NA	NA	NA	NA	NA	NA	NA	0
471	NA	1	06.05.1996	2002	2165	10.04.2002	3779	0	NA	NA	NA	NA	NA	NA	NA	NA	NA	NA	NA	NA	NA	0	NA	NA	NA	NA	NA	NA	NA	0
471	NA	1	06.05.1996	2000	1563	16.08.2000	3781	0	NA	NA	NA	NA	NA	NA	NA	NA	NA	NA	NA	NA	NA	0	NA	NA	NA	NA	NA	NA	NA	0
471	NA	1	06.05.1996	2001	1815	25.04.2001	3793	0	NA	NA	NA	NA	NA	NA	NA	NA	NA	NA	NA	NA	NA	0	NA	NA	NA	NA	NA	NA	NA	0
471	NA	1	06.05.1996	2000	1493	07.06.2000	3795	0	NA	NA	NA	NA	NA	NA	NA	NA	NA	NA	NA	NA	NA	0	NA	NA	NA	NA	NA	NA	NA	0
471	NA	1	06.05.1996	2001	1948	05.09.2001	3805	0	NA	NA	NA	NA	NA	NA	NA	NA	NA	NA	NA	NA	NA	0	NA	NA	NA	NA	NA	NA	NA	0
471	NA	1	06.05.1996	2000	1598	20.09.2000	3806	0	NA	NA	NA	NA	NA	NA	NA	NA	NA	NA	NA	NA	NA	0	NA	NA	NA	NA	NA	NA	NA	0
471	NA	1	06.05.1996	2001	1773	14.03.2001	3834	0	NA	NA	NA	NA	NA	NA	NA	NA	NA	NA	NA	NA	NA	0	NA	NA	NA	NA	NA	NA	NA	0
471	NA	1	06.05.1996	2000	1633	25.10.2000	3842	0	NA	NA	NA	NA	NA	NA	NA	NA	NA	NA	NA	NA	NA	0	NA	NA	NA	NA	NA	NA	NA	0
471	NA	1	06.05.1996	2000	1668	29.11.2000	3848	0	NA	NA	NA	NA	NA	NA	NA	NA	NA	NA	NA	NA	NA	0	NA	NA	NA	NA	NA	NA	NA	0
471	NA	1	06.05.1996	2001	1738	07.02.2001	3849	0	NA	NA	NA	NA	NA	NA	NA	NA	NA	NA	NA	NA	NA	0	NA	NA	NA	NA	NA	NA	NA	0
471	NA	1	06.05.1996	2001	1703	03.01.2001	3856	0	NA	NA	NA	NA	NA	NA	NA	NA	NA	NA	NA	NA	NA	0	NA	NA	NA	NA	NA	NA	NA	0
471	NA	1	06.05.1996	2002	2116	20.02.2002	3912	0	NA	NA	NA	NA	NA	NA	NA	NA	NA	NA	NA	NA	NA	0	NA	NA	NA	NA	NA	NA	NA	0
472	1008	1	26.05.1996	1999	968	19.01.1999	NA	1	28.02.1999	NA	1	0	1	155	155	34	1	0	1	1096	1096	0	0	0	NA	1	1	Feb	winter	1
472	1106	1	26.05.1996	1999	1066	27.04.1999	3585	1	06.06.1999	4190	0	2	2	287	144	34	0	2	2	2229	1115	0	0	NA	0	0	0	Jun	summer	0
472	1217	1	26.05.1996	1999	1177	16.08.1999	3455	1	25.09.1999	3980	1	0	1	130	130	23	1	0	1	609	609	0	0	0	NA	1	1	Sep	autumn	0
472	NA	1	26.05.1996	2000	1368	23.02.2000	2990	0	NA	NA	NA	NA	NA	NA	NA	NA	NA	NA	NA	NA	NA	0	NA	NA	NA	NA	NA	NA	NA	0
472	NA	1	26.05.1996	2000	1403	29.03.2000	2210	0	NA	NA	NA	NA	NA	NA	NA	NA	NA	NA	NA	NA	NA	0	NA	NA	NA	NA	NA	NA	NA	0
472	NA	1	26.05.1996	2000	1331	17.01.2000	3050	0	NA	NA	NA	NA	NA	NA	NA	NA	NA	NA	NA	NA	NA	0	NA	NA	NA	NA	NA	NA	NA	0
472	NA	1	26.05.1996	1999	1298	15.12.1999	3590	0	NA	NA	NA	NA	NA	NA	NA	NA	NA	NA	NA	NA	NA	0	NA	NA	NA	NA	NA	NA	NA	0
473	334	0	09.04.1998	1999	292	26.01.1999	3110	1	09.03.1999	3345	1	0	1	149	149	34	1	0	1	1252	1252	0	0	0	NA	1	1	Mar	spring	1
473	444	0	09.04.1998	1999	396	10.05.1999	3270	1	27.06.1999	3570	0	1	1	150	150	34	0	1	1	1294	1294	0	0	NA	0	0	0	Jun	summer	0
473	689	0	09.04.1998	2000	648	17.01.2000	3340	1	27.02.2000	3770	1	1	2	266	133	32	1	1	2	1889	945	0	0	0	0	0.5	0.5	Feb	winter	0
473	NA	0	09.04.1998	1999	494	16.08.1999	3192	0	NA	NA	NA	NA	NA	NA	NA	NA	NA	NA	NA	NA	NA	0	NA	NA	NA	NA	NA	NA	NA	0
473	NA	0	09.04.1998	2000	685	23.02.2000	3770	0	NA	NA	NA	NA	NA	NA	NA	NA	NA	NA	NA	NA	NA	0	NA	NA	NA	NA	NA	NA	NA	0
473	NA	0	09.04.1998	1999	615	15.12.1999	3240	0	NA	NA	NA	NA	NA	NA	NA	NA	NA	NA	NA	NA	NA	0	NA	NA	NA	NA	NA	NA	NA	0
473	NA	0	09.04.1998	2000	720	29.03.2000	3615	0	NA	NA	NA	NA	NA	NA	NA	NA	NA	NA	NA	NA	NA	0	NA	NA	NA	NA	NA	NA	NA	0
474	264	1	04.08.1998	1999	223	15.03.1999	3145	1	25.04.1999	3465	1	0	1	160	160	35	1	0	1	1120	1120	0	0	0	NA	1	1	Apr	spring	1
474	369	1	04.08.1998	1999	328	28.06.1999	3285	1	08.08.1999	3690	1	1	2	290	145	34	1	1	2	2573	1287	0	0	0	0	0.5	0.5	Aug	summer	0
474	571	1	04.08.1998	2000	531	17.01.2000	3300	1	26.02.2000	3780	0	1	1	146	146	33	0	1	1	NA	NA	0	0	NA	0	0	0	Feb	winter	0
474	642	1	04.08.1998	2000	603	29.03.2000	3650	1	07.05.2000	3900	3	0	3	276	92	27	3	0	3	1997	666	0	0	0	NA	1	1	May	spring	0
474	682	1	04.08.1998	2000	638	03.05.2000	3900	1	16.06.2000	3693	0	2	2	238	119	27	0	2	2	1398	699	0	0	NA	0	0	0	Jun	summer	0
474	NA	1	04.08.1998	2000	778	20.09.2000	3275	0	NA	NA	NA	NA	NA	NA	NA	NA	NA	NA	NA	NA	NA	0	NA	NA	NA	NA	NA	NA	NA	0
474	NA	1	04.08.1998	1999	175	26.01.1999	3060	0	NA	NA	NA	NA	NA	NA	NA	NA	NA	NA	NA	NA	NA	0	NA	NA	NA	NA	NA	NA	NA	0
474	NA	1	04.08.1998	1999	498	15.12.1999	3381	0	NA	NA	NA	NA	NA	NA	NA	NA	NA	NA	NA	NA	NA	0	NA	NA	NA	NA	NA	NA	NA	0
474	NA	1	04.08.1998	2000	743	16.08.2000	3391	0	NA	NA	NA	NA	NA	NA	NA	NA	NA	NA	NA	NA	NA	0	NA	NA	NA	NA	NA	NA	NA	0
474	NA	1	04.08.1998	2000	568	23.02.2000	3780	0	NA	NA	NA	NA	NA	NA	NA	NA	NA	NA	NA	NA	NA	0	NA	NA	NA	NA	NA	NA	NA	0
474	NA	1	04.08.1998	2000	673	07.06.2000	3950	0	NA	NA	NA	NA	NA	NA	NA	NA	NA	NA	NA	NA	NA	0	NA	NA	NA	NA	NA	NA	NA	0
475	249	0	02.07.1998	1999	208	26.01.1999	2818	1	08.03.1999	3080	0	1	1	143	143	34	0	1	1	870	870	0	0	NA	0	0	0	Mar	spring	1
475	401	0	02.07.1998	1999	361	28.06.1999	3131	1	07.08.1999	3355	1	1	2	233	117	34	1	1	2	1868	934	0	0	0	0	0.5	0.5	Aug	summer	0
475	605	0	02.07.1998	2000	564	17.01.2000	3280	1	27.02.2000	3635	1	0	1	147	147	32	1	0	1	837	837	0	0	0	NA	1	1	Feb	winter	0
475	644	0	02.07.1998	2000	601	23.02.2000	3635	1	06.04.2000	3465	1	1	2	229	115	28	0	1	1	855	855	1	0.5	1	0	0.5	0	Apr	spring	0
475	712	0	02.07.1998	2000	671	03.05.2000	3267	1	13.06.2000	3595	1	1	2	266	133	27	1	1	2	1922	961	0	0	0	0	0.5	0.5	Jun	summer	0
475	781	0	02.07.1998	2000	741	12.07.2000	3245	1	21.08.2000	3679	2	0	2	276	138	27	2	0	2	1842	921	0	0	0	NA	1	1	Aug	summer	0
475	820	0	02.07.1998	2000	776	16.08.2000	3679	1	29.09.2000	3868	3	0	3	427	142	27	3	0	3	2524	841	0	0	0	NA	1	1	Sep	autumn	0
475	NA	0	02.07.1998	1999	312	10.05.1999	2965	0	NA	NA	NA	NA	NA	NA	NA	NA	NA	NA	NA	NA	NA	0	NA	NA	NA	NA	NA	NA	NA	0
475	NA	0	02.07.1998	2000	636	29.03.2000	3570	0	NA	NA	NA	NA	NA	NA	NA	NA	NA	NA	NA	NA	NA	0	NA	NA	NA	NA	NA	NA	NA	0
475	NA	0	02.07.1998	1999	531	15.12.1999	3254	0	NA	NA	NA	NA	NA	NA	NA	NA	NA	NA	NA	NA	NA	0	NA	NA	NA	NA	NA	NA	NA	0
475	NA	0	02.07.1998	2000	706	07.06.2000	3740	0	NA	NA	NA	NA	NA	NA	NA	NA	NA	NA	NA	NA	NA	0	NA	NA	NA	NA	NA	NA	NA	0
475	NA	0	02.07.1998	2000	811	20.09.2000	3839	0	NA	NA	NA	NA	NA	NA	NA	NA	NA	NA	NA	NA	NA	0	NA	NA	NA	NA	NA	NA	NA	0
476	767	1	08.08.1999	2001	724	01.08.2001	3790	1	13.09.2001	4303	NA	NA	2	201	101	NA	NA	NA	0	NA	NA	2	1	NA	NA	NA	NA	Sep	autumn	1
476	967	1	08.08.1999	2002	927	20.02.2002	3900	1	01.04.2002	4254	0	1	1	126	126	28	0	1	1	799	799	0	0	NA	0	0	0	Apr	spring	0
476	NA	1	08.08.1999	2000	479	29.11.2000	3686	0	NA	NA	NA	NA	NA	NA	NA	NA	NA	NA	NA	NA	NA	0	NA	NA	NA	NA	NA	NA	NA	0
476	NA	1	08.08.1999	2000	269	03.05.2000	3690	0	NA	NA	NA	NA	NA	NA	NA	NA	NA	NA	NA	NA	NA	0	NA	NA	NA	NA	NA	NA	NA	0
476	NA	1	08.08.1999	2002	1135	16.09.2002	3746	0	NA	NA	NA	NA	NA	NA	NA	NA	NA	NA	NA	NA	NA	0	NA	NA	NA	NA	NA	NA	NA	0
476	NA	1	08.08.1999	2001	549	07.02.2001	3790	0	NA	NA	NA	NA	NA	NA	NA	NA	NA	NA	NA	NA	NA	0	NA	NA	NA	NA	NA	NA	NA	0
476	NA	1	08.08.1999	2000	199	23.02.2000	3595	0	NA	NA	NA	NA	NA	NA	NA	NA	NA	NA	NA	NA	NA	0	NA	NA	NA	NA	NA	NA	NA	0
476	NA	1	08.08.1999	2000	234	29.03.2000	3610	0	NA	NA	NA	NA	NA	NA	NA	NA	NA	NA	NA	NA	NA	0	NA	NA	NA	NA	NA	NA	NA	0
476	NA	1	08.08.1999	2000	444	25.10.2000	3700	0	NA	NA	NA	NA	NA	NA	NA	NA	NA	NA	NA	NA	NA	0	NA	NA	NA	NA	NA	NA	NA	0
476	NA	1	08.08.1999	2001	626	25.04.2001	3727	0	NA	NA	NA	NA	NA	NA	NA	NA	NA	NA	NA	NA	NA	0	NA	NA	NA	NA	NA	NA	NA	0
476	NA	1	08.08.1999	2000	374	16.08.2000	3740	0	NA	NA	NA	NA	NA	NA	NA	NA	NA	NA	NA	NA	NA	0	NA	NA	NA	NA	NA	NA	NA	0
476	NA	1	08.08.1999	2001	584	14.03.2001	3766	0	NA	NA	NA	NA	NA	NA	NA	NA	NA	NA	NA	NA	NA	0	NA	NA	NA	NA	NA	NA	NA	0
476	NA	1	08.08.1999	2000	339	12.07.2000	3779	0	NA	NA	NA	NA	NA	NA	NA	NA	NA	NA	NA	NA	NA	0	NA	NA	NA	NA	NA	NA	NA	0
476	NA	1	08.08.1999	2000	304	07.06.2000	3795	0	NA	NA	NA	NA	NA	NA	NA	NA	NA	NA	NA	NA	NA	0	NA	NA	NA	NA	NA	NA	NA	0
476	NA	1	08.08.1999	2000	409	20.09.2000	3799	0	NA	NA	NA	NA	NA	NA	NA	NA	NA	NA	NA	NA	NA	0	NA	NA	NA	NA	NA	NA	NA	0
476	NA	1	08.08.1999	2002	1060	03.07.2002	3803	0	NA	NA	NA	NA	NA	NA	NA	NA	NA	NA	NA	NA	NA	0	NA	NA	NA	NA	NA	NA	NA	0
476	NA	1	08.08.1999	2001	514	03.01.2001	3810	0	NA	NA	NA	NA	NA	NA	NA	NA	NA	NA	NA	NA	NA	0	NA	NA	NA	NA	NA	NA	NA	0
476	NA	1	08.08.1999	2001	668	06.06.2001	3843	0	NA	NA	NA	NA	NA	NA	NA	NA	NA	NA	NA	NA	NA	0	NA	NA	NA	NA	NA	NA	NA	0
476	NA	1	08.08.1999	2001	696	04.07.2001	3869	0	NA	NA	NA	NA	NA	NA	NA	NA	NA	NA	NA	NA	NA	0	NA	NA	NA	NA	NA	NA	NA	0
476	NA	1	08.08.1999	2003	1354	23.04.2003	4026	0	NA	NA	NA	NA	NA	NA	NA	NA	NA	NA	NA	NA	NA	0	NA	NA	NA	NA	NA	NA	NA	0
476	NA	1	08.08.1999	2003	1275	03.02.2003	4056	0	NA	NA	NA	NA	NA	NA	NA	NA	NA	NA	NA	NA	NA	0	NA	NA	NA	NA	NA	NA	NA	0
477	NA	1	27.09.1999	2000	289	12.07.2000	3320	0	NA	NA	NA	NA	NA	NA	NA	NA	NA	NA	NA	NA	NA	0	NA	NA	NA	NA	NA	NA	NA	0
477	NA	1	27.09.1999	2000	359	20.09.2000	3523	0	NA	NA	NA	NA	NA	NA	NA	NA	NA	NA	NA	NA	NA	0	NA	NA	NA	NA	NA	NA	NA	0
477	NA	1	27.09.1999	2000	219	03.05.2000	3335	0	NA	NA	NA	NA	NA	NA	NA	NA	NA	NA	NA	NA	NA	0	NA	NA	NA	NA	NA	NA	NA	0
477	NA	1	27.09.1999	2000	254	07.06.2000	3530	0	NA	NA	NA	NA	NA	NA	NA	NA	NA	NA	NA	NA	NA	0	NA	NA	NA	NA	NA	NA	NA	0
477	NA	1	27.09.1999	2000	429	29.11.2000	3545	0	NA	NA	NA	NA	NA	NA	NA	NA	NA	NA	NA	NA	NA	0	NA	NA	NA	NA	NA	NA	NA	0
477	NA	1	27.09.1999	2000	324	16.08.2000	3546	0	NA	NA	NA	NA	NA	NA	NA	NA	NA	NA	NA	NA	NA	0	NA	NA	NA	NA	NA	NA	NA	0
477	NA	1	27.09.1999	2000	394	25.10.2000	3575	0	NA	NA	NA	NA	NA	NA	NA	NA	NA	NA	NA	NA	NA	0	NA	NA	NA	NA	NA	NA	NA	0
477	NA	1	27.09.1999	2001	464	03.01.2001	3590	0	NA	NA	NA	NA	NA	NA	NA	NA	NA	NA	NA	NA	NA	0	NA	NA	NA	NA	NA	NA	NA	0
477	NA	1	27.09.1999	2001	576	25.04.2001	3646	0	NA	NA	NA	NA	NA	NA	NA	NA	NA	NA	NA	NA	NA	0	NA	NA	NA	NA	NA	NA	NA	0
477	NA	1	27.09.1999	2001	534	14.03.2001	3656	0	NA	NA	NA	NA	NA	NA	NA	NA	NA	NA	NA	NA	NA	0	NA	NA	NA	NA	NA	NA	NA	0
477	NA	1	27.09.1999	2001	499	07.02.2001	3713	0	NA	NA	NA	NA	NA	NA	NA	NA	NA	NA	NA	NA	NA	0	NA	NA	NA	NA	NA	NA	NA	0
477	NA	1	27.09.1999	2000	184	29.03.2000	NA	0	NA	NA	NA	NA	NA	NA	NA	NA	NA	NA	NA	NA	NA	0	NA	NA	NA	NA	NA	NA	NA	0
478	418	1	26.01.2000	2001	378	07.02.2001	3527	1	19.03.2001	3813	0	2	2	236	118	27	0	2	2	1275	638	0	0	NA	0	0	0	Mar	spring	1
478	NA	1	26.01.2000	2000	308	29.11.2000	3323	0	NA	NA	NA	NA	NA	NA	NA	NA	NA	NA	NA	NA	NA	0	NA	NA	NA	NA	NA	NA	NA	0
478	NA	1	26.01.2000	2001	343	03.01.2001	3353	0	NA	NA	NA	NA	NA	NA	NA	NA	NA	NA	NA	NA	NA	0	NA	NA	NA	NA	NA	NA	NA	0
478	NA	1	26.01.2000	2001	455	25.04.2001	3729	0	NA	NA	NA	NA	NA	NA	NA	NA	NA	NA	NA	NA	NA	0	NA	NA	NA	NA	NA	NA	NA	0
478	NA	1	26.01.2000	2001	413	14.03.2001	3813	0	NA	NA	NA	NA	NA	NA	NA	NA	NA	NA	NA	NA	NA	0	NA	NA	NA	NA	NA	NA	NA	0
478	NA	1	26.01.2000	2000	273	25.10.2000	NA	0	NA	NA	NA	NA	NA	NA	NA	NA	NA	NA	NA	NA	NA	0	NA	NA	NA	NA	NA	NA	NA	0
479	501	1	26.02.2000	2001	461	01.06.2001	3533	1	11.07.2001	4200	1	2	3	355	118	28	1	2	3	1931	644	0	0	0	0	0.333333333	0.333333333	Jul	summer	1
479	569	1	26.02.2000	2001	529	08.08.2001	3849	1	17.09.2001	3997	0	1	1	161	161	28	0	1	1	1091	1091	0	0	NA	0	0	0	Sep	autumn	0
479	1192	1	26.02.2000	2003	1152	23.04.2003	3831	1	02.06.2003	4624	0	4	4	511	128	28	0	4	4	2829	707	0	0	NA	0	0	0	Jun	summer	0
479	NA	1	26.02.2000	2002	933	16.09.2002	4178	0	NA	NA	NA	NA	NA	NA	NA	NA	NA	NA	NA	NA	NA	0	NA	NA	NA	NA	NA	NA	NA	0
479	NA	1	26.02.2000	2001	419	20.04.2001	3525	0	NA	NA	NA	NA	NA	NA	NA	NA	NA	NA	NA	NA	NA	0	NA	NA	NA	NA	NA	NA	NA	0
479	NA	1	26.02.2000	2002	725	20.02.2002	3572	0	NA	NA	NA	NA	NA	NA	NA	NA	NA	NA	NA	NA	NA	0	NA	NA	NA	NA	NA	NA	NA	0
479	NA	1	26.02.2000	2004	1493	29.03.2004	3659	0	NA	NA	NA	NA	NA	NA	NA	NA	NA	NA	NA	NA	NA	0	NA	NA	NA	NA	NA	NA	NA	0
479	NA	1	26.02.2000	2004	1444	09.02.2004	3660	0	NA	NA	NA	NA	NA	NA	NA	NA	NA	NA	NA	NA	NA	0	NA	NA	NA	NA	NA	NA	NA	0
479	NA	1	26.02.2000	2004	1542	17.05.2004	3723	0	NA	NA	NA	NA	NA	NA	NA	NA	NA	NA	NA	NA	NA	0	NA	NA	NA	NA	NA	NA	NA	0
479	NA	1	26.02.2000	2002	1018	10.12.2002	3780	0	NA	NA	NA	NA	NA	NA	NA	NA	NA	NA	NA	NA	NA	0	NA	NA	NA	NA	NA	NA	NA	0
479	NA	1	26.02.2000	2003	1073	03.02.2003	3800	0	NA	NA	NA	NA	NA	NA	NA	NA	NA	NA	NA	NA	NA	0	NA	NA	NA	NA	NA	NA	NA	0
479	NA	1	26.02.2000	2001	384	16.03.2001	NA	0	NA	NA	NA	NA	NA	NA	NA	NA	NA	NA	NA	NA	NA	0	NA	NA	NA	NA	NA	NA	NA	0
482	486	1	07.08.1999	2000	445	25.10.2000	NA	1	05.12.2000	3724	1	1	2	216	108	NA	NA	NA	0	NA	NA	2	1	1	1	0.5	NA	Dec	winter	1
482	555	1	07.08.1999	2001	515	03.01.2001	3530	1	12.02.2001	3816	1	1	2	206	103	27	1	1	2	1540	770	0	0	0	0	0.5	0.5	Feb	winter	0
482	625	1	07.08.1999	2001	585	14.03.2001	3850	1	23.04.2001	4092	0	3	3	269	90	28	0	3	3	1494	498	0	0	NA	0	0	0	Apr	spring	0
482	1100	1	07.08.1999	2002	1061	03.07.2002	3600	1	11.08.2002	4008	NA	NA	3	263	88	28	NA	NA	2	755	378	1	0.33	NA	NA	NA	NA	Aug	summer	0
482	NA	1	07.08.1999	2003	1276	03.02.2003	3668	0	NA	NA	NA	NA	NA	NA	NA	NA	NA	NA	NA	NA	NA	0	NA	NA	NA	NA	NA	NA	NA	0
482	NA	1	07.08.1999	2000	480	29.11.2000	3890	0	NA	NA	NA	NA	NA	NA	NA	NA	NA	NA	NA	NA	NA	0	NA	NA	NA	NA	NA	NA	NA	0
482	NA	1	07.08.1999	2001	746	22.08.2001	3498	0	NA	NA	NA	NA	NA	NA	NA	NA	NA	NA	NA	NA	NA	0	NA	NA	NA	NA	NA	NA	NA	0
482	NA	1	07.08.1999	2004	1647	09.02.2004	3614	0	NA	NA	NA	NA	NA	NA	NA	NA	NA	NA	NA	NA	NA	0	NA	NA	NA	NA	NA	NA	NA	0
482	NA	1	07.08.1999	2004	1696	29.03.2004	3676	0	NA	NA	NA	NA	NA	NA	NA	NA	NA	NA	NA	NA	NA	0	NA	NA	NA	NA	NA	NA	NA	0
482	NA	1	07.08.1999	2004	1745	17.05.2004	3699	0	NA	NA	NA	NA	NA	NA	NA	NA	NA	NA	NA	NA	NA	0	NA	NA	NA	NA	NA	NA	NA	0
482	NA	1	07.08.1999	2002	1136	16.09.2002	3710	0	NA	NA	NA	NA	NA	NA	NA	NA	NA	NA	NA	NA	NA	0	NA	NA	NA	NA	NA	NA	NA	0
482	NA	1	07.08.1999	2002	1221	10.12.2002	3723	0	NA	NA	NA	NA	NA	NA	NA	NA	NA	NA	NA	NA	NA	0	NA	NA	NA	NA	NA	NA	NA	0
482	NA	1	07.08.1999	2003	1355	23.04.2003	3752	0	NA	NA	NA	NA	NA	NA	NA	NA	NA	NA	NA	NA	NA	0	NA	NA	NA	NA	NA	NA	NA	0
482	NA	1	07.08.1999	2001	550	07.02.2001	3816	0	NA	NA	NA	NA	NA	NA	NA	NA	NA	NA	NA	NA	NA	0	NA	NA	NA	NA	NA	NA	NA	0
483	462	1	27.02.2000	2001	423	25.04.2001	3525	1	03.06.2001	3821	1	0	1	120	120	28	1	0	1	936	936	0	0	0	NA	1	1	Jun	summer	1
483	532	1	27.02.2000	2001	493	04.07.2001	3665	1	12.08.2001	3825	0	1	1	119	119	28	0	1	1	889	889	0	0	NA	0	0	0	Aug	summer	0
483	NA	1	27.02.2000	2002	857	03.07.2002	3486	0	NA	NA	NA	NA	NA	NA	NA	NA	NA	NA	NA	NA	NA	0	NA	NA	NA	NA	NA	NA	NA	0
483	NA	1	27.02.2000	2001	381	14.03.2001	3490	0	NA	NA	NA	NA	NA	NA	NA	NA	NA	NA	NA	NA	NA	0	NA	NA	NA	NA	NA	NA	NA	0
483	NA	1	27.02.2000	2002	773	10.04.2002	3670	0	NA	NA	NA	NA	NA	NA	NA	NA	NA	NA	NA	NA	NA	0	NA	NA	NA	NA	NA	NA	NA	0
483	NA	1	27.02.2000	2002	932	16.09.2002	3725	0	NA	NA	NA	NA	NA	NA	NA	NA	NA	NA	NA	NA	NA	0	NA	NA	NA	NA	NA	NA	NA	0
483	NA	1	27.02.2000	2002	724	20.02.2002	3782	0	NA	NA	NA	NA	NA	NA	NA	NA	NA	NA	NA	NA	NA	0	NA	NA	NA	NA	NA	NA	NA	0
483	NA	1	27.02.2000	2001	563	12.09.2001	3888	0	NA	NA	NA	NA	NA	NA	NA	NA	NA	NA	NA	NA	NA	0	NA	NA	NA	NA	NA	NA	NA	0
483	NA	1	27.02.2000	2003	1072	03.02.2003	3897	0	NA	NA	NA	NA	NA	NA	NA	NA	NA	NA	NA	NA	NA	0	NA	NA	NA	NA	NA	NA	NA	0
485	282	1	28.02.2000	2000	240	25.10.2000	NA	1	06.12.2000	3633	1	1	2	212	106	27	1	1	2	1365	683	0	0	0	0	0.5	0.5	Dec	winter	1
485	351	1	28.02.2000	2001	310	03.01.2001	3661	1	13.02.2001	3751	2	0	2	223	112	27	2	0	2	1518	759	0	0	0	NA	1	1	Feb	winter	0
485	421	1	28.02.2000	2001	380	14.03.2001	3790	1	24.04.2001	3884	2	0	2	223	112	28	0	2	2	1327	664	0	0	0	NA	1	0	Apr	spring	0
485	505	1	28.02.2000	2001	464	06.06.2001	3500	1	17.07.2001	3871	1	1	2	228	114	28	1	1	2	1295	648	0	0	0	0	0.5	0.5	Jul	summer	0
485	574	1	28.02.2000	2001	534	15.08.2001	3793	1	24.09.2001	3884	1	1	2	242	121	28	1	1	2	1646	823	0	0	0	0	0.5	0.5	Sep	autumn	0
485	1482	1	28.02.2000	2004	1442	09.02.2004	3880	1	20.03.2004	4264	1	0	1	125	125	28	1	0	1	660	660	0	0	0	NA	1	1	Mar	spring	0
485	NA	1	28.02.2000	2000	275	29.11.2000	3678	0	NA	NA	NA	NA	NA	NA	NA	NA	NA	NA	NA	NA	NA	0	NA	NA	NA	NA	NA	NA	NA	0
485	NA	1	28.02.2000	2002	856	03.07.2002	3633	0	NA	NA	NA	NA	NA	NA	NA	NA	NA	NA	NA	NA	NA	0	NA	NA	NA	NA	NA	NA	NA	0
485	NA	1	28.02.2000	2002	931	16.09.2002	3687	0	NA	NA	NA	NA	NA	NA	NA	NA	NA	NA	NA	NA	NA	0	NA	NA	NA	NA	NA	NA	NA	0
485	NA	1	28.02.2000	2001	345	07.02.2001	3757	0	NA	NA	NA	NA	NA	NA	NA	NA	NA	NA	NA	NA	NA	0	NA	NA	NA	NA	NA	NA	NA	0
485	NA	1	28.02.2000	2004	1519	26.04.2004	3810	0	NA	NA	NA	NA	NA	NA	NA	NA	NA	NA	NA	NA	NA	0	NA	NA	NA	NA	NA	NA	NA	0
485	NA	1	28.02.2000	2003	1150	23.04.2003	3830	0	NA	NA	NA	NA	NA	NA	NA	NA	NA	NA	NA	NA	NA	0	NA	NA	NA	NA	NA	NA	NA	0
485	NA	1	28.02.2000	2003	1071	03.02.2003	3870	0	NA	NA	NA	NA	NA	NA	NA	NA	NA	NA	NA	NA	NA	0	NA	NA	NA	NA	NA	NA	NA	0
485	NA	1	28.02.2000	2002	1016	10.12.2002	3947	0	NA	NA	NA	NA	NA	NA	NA	NA	NA	NA	NA	NA	NA	0	NA	NA	NA	NA	NA	NA	NA	0
488	279	0	06.04.2000	2000	237	29.11.2000	NA	1	10.01.2001	3523	1	0	1	147	147	27	1	0	1	919	919	0	0	0	NA	1	1	Jan	winter	1
488	346	0	06.04.2000	2001	307	07.02.2001	3524	1	18.03.2001	3648	2	0	2	245	123	27	2	0	2	1801	901	0	0	0	NA	1	1	Mar	spring	0
488	774	0	06.04.2000	2002	734	10.04.2002	3474	1	20.05.2002	3879	2	0	2	177	89	28	2	0	2	1749	875	0	0	0	NA	1	1	May	spring	0
488	893	0	06.04.2000	2002	853	07.08.2002	NA	1	16.09.2002	NA	1	1	2	289	145	28	1	1	2	1922	961	0	0	0	0	0.5	0.5	Sep	autumn	0
488	1064	0	06.04.2000	2003	1026	27.01.2003	3564	1	06.03.2003	NA	NA	NA	1	70	70	NA	NA	NA	0	NA	NA	1	1	NA	NA	NA	NA	Mar	spring	0
488	1136	0	06.04.2000	2003	1096	07.04.2003	3655	1	17.05.2003	NA	0	2	2	262	131	28	0	2	2	1763	882	0	0	NA	0	0	0	May	spring	0
488	1446	0	06.04.2000	2004	1406	11.02.2004	3570	1	22.03.2004	3873	1	0	1	153	153	NA	NA	NA	0	NA	NA	1	1	1	NA	1	NA	Mar	spring	0
488	NA	0	06.04.2000	2001	489	08.08.2001	3288	0	NA	NA	NA	NA	NA	NA	NA	NA	NA	NA	NA	NA	NA	0	NA	NA	NA	NA	NA	NA	NA	0
488	NA	0	06.04.2000	2002	825	10.07.2002	3419	0	NA	NA	NA	NA	NA	NA	NA	NA	NA	NA	NA	NA	NA	0	NA	NA	NA	NA	NA	NA	NA	0
488	NA	0	06.04.2000	2001	454	04.07.2001	3233	0	NA	NA	NA	NA	NA	NA	NA	NA	NA	NA	NA	NA	NA	0	NA	NA	NA	NA	NA	NA	NA	0
488	NA	0	06.04.2000	2001	426	06.06.2001	3284	0	NA	NA	NA	NA	NA	NA	NA	NA	NA	NA	NA	NA	NA	0	NA	NA	NA	NA	NA	NA	NA	0
488	NA	0	06.04.2000	2001	384	25.04.2001	3404	0	NA	NA	NA	NA	NA	NA	NA	NA	NA	NA	NA	NA	NA	0	NA	NA	NA	NA	NA	NA	NA	0
488	NA	0	06.04.2000	2002	685	20.02.2002	3470	0	NA	NA	NA	NA	NA	NA	NA	NA	NA	NA	NA	NA	NA	0	NA	NA	NA	NA	NA	NA	NA	0
488	NA	0	06.04.2000	2001	272	03.01.2001	3481	0	NA	NA	NA	NA	NA	NA	NA	NA	NA	NA	NA	NA	NA	0	NA	NA	NA	NA	NA	NA	NA	0
488	NA	0	06.04.2000	2004	1504	19.05.2004	3515	0	NA	NA	NA	NA	NA	NA	NA	NA	NA	NA	NA	NA	NA	0	NA	NA	NA	NA	NA	NA	NA	0
488	NA	0	06.04.2000	2004	1462	07.04.2004	3599	0	NA	NA	NA	NA	NA	NA	NA	NA	NA	NA	NA	NA	NA	0	NA	NA	NA	NA	NA	NA	NA	0
488	NA	0	06.04.2000	2001	342	14.03.2001	3648	0	NA	NA	NA	NA	NA	NA	NA	NA	NA	NA	NA	NA	NA	0	NA	NA	NA	NA	NA	NA	NA	0
489	NA	1	05.04.2000	2001	273	03.01.2001	3288	0	NA	NA	NA	NA	NA	NA	NA	NA	NA	NA	NA	NA	NA	0	NA	NA	NA	NA	NA	NA	NA	0
489	NA	1	05.04.2000	2000	238	29.11.2000	3204	0	NA	NA	NA	NA	NA	NA	NA	NA	NA	NA	NA	NA	NA	0	NA	NA	NA	NA	NA	NA	NA	0
489	NA	1	05.04.2000	2000	203	25.10.2000	NA	0	NA	NA	NA	NA	NA	NA	NA	NA	NA	NA	NA	NA	NA	0	NA	NA	NA	NA	NA	NA	NA	0
490	NA	0	NA	2000	639	29.11.2000	3286	0	NA	NA	NA	NA	NA	NA	NA	NA	NA	NA	NA	NA	NA	0	NA	NA	NA	NA	NA	NA	NA	0
490	NA	0	NA	2001	828	06.06.2001	3526	0	NA	NA	NA	NA	NA	NA	NA	NA	NA	NA	NA	NA	NA	0	NA	NA	NA	NA	NA	NA	NA	0
490	NA	0	NA	2003	1463	03.03.2003	3786	0	NA	NA	NA	NA	NA	NA	NA	NA	NA	NA	NA	NA	NA	0	NA	NA	NA	NA	NA	NA	NA	0
490	NA	0	NA	2002	1255	07.08.2002	NA	0	NA	NA	NA	NA	NA	NA	NA	NA	NA	NA	NA	NA	NA	0	NA	NA	NA	NA	NA	NA	NA	0
490	NA	0	NA	2003	1428	27.01.2003	3389	0	NA	NA	NA	NA	NA	NA	NA	NA	NA	NA	NA	NA	NA	0	NA	NA	NA	NA	NA	NA	NA	0
490	NA	0	NA	2002	1227	10.07.2002	3440	0	NA	NA	NA	NA	NA	NA	NA	NA	NA	NA	NA	NA	NA	0	NA	NA	NA	NA	NA	NA	NA	0
490	NA	0	NA	2001	786	25.04.2001	3535	0	NA	NA	NA	NA	NA	NA	NA	NA	NA	NA	NA	NA	NA	0	NA	NA	NA	NA	NA	NA	NA	0
490	NA	0	NA	2002	1136	10.04.2002	3557	0	NA	NA	NA	NA	NA	NA	NA	NA	NA	NA	NA	NA	NA	0	NA	NA	NA	NA	NA	NA	NA	0
490	NA	0	NA	2001	674	03.01.2001	3591	1	12.02.2001	3750	1	0	1	124	124	27	1	0	1	912	912	0	0	0	NA	1	1	Feb	winter	0
490	NA	0	NA	2002	1087	20.02.2002	3631	0	NA	NA	NA	NA	NA	NA	NA	NA	NA	NA	NA	NA	NA	0	NA	NA	NA	NA	NA	NA	NA	0
490	NA	0	NA	2001	877	25.07.2001	3690	1	03.09.2001	3971	0	1	1	144	144	28	0	1	1	997	997	0	0	NA	0	0	0	Sep	autumn	0
490	NA	0	NA	2001	709	07.02.2001	3750	1	18.03.2001	4124	0	1	1	92	92	NA	NA	NA	0	NA	NA	1	1	NA	1	0	NA	Mar	spring	0
490	NA	0	NA	2003	1540	19.05.2003	3839	0	NA	NA	NA	NA	NA	NA	NA	NA	NA	NA	NA	NA	NA	0	NA	NA	NA	NA	NA	NA	NA	0
490	NA	0	NA	2001	744	14.03.2001	4124	0	NA	NA	NA	NA	NA	NA	NA	NA	NA	NA	NA	NA	NA	0	NA	NA	NA	NA	NA	NA	NA	0
5	392	0	10.03.1989	1990	335	08.02.1990	NA	1	06.04.1990	NA	1	2	3	NA	NA	NA	NA	NA	0	NA	NA	3	1	NA	NA	0.333333333	NA	Apr	spring	1
5	394	0	24.03.1997	1998	353	12.03.1998	NA	1	22.04.1998	NA	1	0	1	127	127	NA	NA	NA	0	NA	NA	1	1	NA	NA	1	NA	Apr	spring	0
5	433	0	10.03.1989	1990	392	06.04.1990	NA	1	17.05.1990	NA	2	1	3	NA	NA	NA	NA	NA	0	NA	NA	3	1	NA	NA	0.666666667	NA	May	spring	0
5	465	0	24.03.1997	1998	395	23.04.1998	NA	1	02.07.1998	NA	1	2	3	382	127	35	0	2	2	2135	1068	1	0.33	1	0	0.333333333	0	Jul	summer	0
5	NA	0	24.03.1997	1998	502	08.08.1998	NA	0	NA	NA	NA	NA	NA	NA	NA	NA	NA	NA	NA	NA	NA	0	NA	NA	NA	NA	NA	NA	NA	0
5	NA	0	10.03.1989	1990	363	08.03.1990	NA	0	NA	NA	NA	NA	NA	NA	NA	NA	NA	NA	NA	NA	NA	0	NA	NA	NA	NA	NA	NA	NA	0
5	NA	0	10.03.1989	1990	468	21.06.1990	NA	0	NA	NA	NA	NA	NA	NA	NA	NA	NA	NA	NA	NA	NA	0	NA	NA	NA	NA	NA	NA	NA	0
5	NA	0	10.03.1989	1990	496	19.07.1990	NA	0	NA	NA	NA	NA	NA	NA	NA	NA	NA	NA	NA	NA	NA	0	NA	NA	NA	NA	NA	NA	NA	0
5	NA	0	10.03.1989	1990	524	16.08.1990	NA	0	NA	NA	NA	NA	NA	NA	NA	NA	NA	NA	NA	NA	NA	0	NA	NA	NA	NA	NA	NA	NA	0
5	NA	0	24.03.1997	1999	682	04.02.1999	NA	0	NA	NA	NA	NA	NA	NA	NA	NA	NA	NA	NA	NA	NA	0	NA	NA	NA	NA	NA	NA	NA	0
5	NA	0	24.03.1997	1999	731	25.03.1999	NA	0	NA	NA	NA	NA	NA	NA	NA	NA	NA	NA	NA	NA	NA	0	NA	NA	NA	NA	NA	NA	NA	0
5	NA	0	24.03.1997	1999	784	17.05.1999	NA	0	NA	NA	NA	NA	NA	NA	NA	NA	NA	NA	NA	NA	NA	0	NA	NA	NA	NA	NA	NA	NA	0
5	NA	0	24.03.1997	1999	841	13.07.1999	NA	0	NA	NA	NA	NA	NA	NA	NA	NA	NA	NA	NA	NA	NA	0	NA	NA	NA	NA	NA	NA	NA	0
5	NA	0	10.03.1989	1990	430	14.05.1990	NA	0	NA	NA	NA	NA	NA	NA	NA	NA	NA	NA	NA	NA	NA	0	NA	NA	NA	NA	NA	NA	NA	0
51	759	0	10.03.1989	1991	719	27.02.1991	NA	1	08.04.1991	NA	0	2	2	203	102	NA	NA	NA	0	NA	NA	2	1	NA	NA	0	NA	Apr	spring	1
51	1024	0	23.05.1997	2000	984	01.02.2000	NA	1	12.03.2000	NA	0	1	1	56	56	NA	NA	NA	0	NA	NA	1	1	NA	1	0	NA	Mar	spring	0
51	1203	0	23.05.1997	2000	1132	28.06.2000	NA	1	07.09.2000	NA	0	1	1	133	133	NA	NA	NA	0	NA	NA	1	1	NA	1	0	NA	Sep	autumn	0
51	NA	0	10.03.1989	1991	747	27.03.1991	NA	0	NA	NA	NA	NA	NA	NA	NA	NA	NA	NA	NA	NA	NA	0	NA	NA	NA	NA	NA	NA	NA	0
51	NA	0	10.03.1989	1990	392	06.04.1990	NA	0	NA	NA	NA	NA	NA	NA	NA	NA	NA	NA	NA	NA	NA	0	NA	NA	NA	NA	NA	NA	NA	0
51	NA	0	10.03.1989	1990	430	14.05.1990	NA	0	NA	NA	NA	NA	NA	NA	NA	NA	NA	NA	NA	NA	NA	0	NA	NA	NA	NA	NA	NA	NA	0
51	NA	0	10.03.1989	1990	335	08.02.1990	NA	0	NA	NA	NA	NA	NA	NA	NA	NA	NA	NA	NA	NA	NA	0	NA	NA	NA	NA	NA	NA	NA	0
51	NA	0	10.03.1989	1990	363	08.03.1990	NA	0	NA	NA	NA	NA	NA	NA	NA	NA	NA	NA	NA	NA	NA	0	NA	NA	NA	NA	NA	NA	NA	0
51	NA	0	10.03.1989	1990	468	21.06.1990	NA	0	NA	NA	NA	NA	NA	NA	NA	NA	NA	NA	NA	NA	NA	0	NA	NA	NA	NA	NA	NA	NA	0
51	NA	0	10.03.1989	1990	496	19.07.1990	NA	0	NA	NA	NA	NA	NA	NA	NA	NA	NA	NA	NA	NA	NA	0	NA	NA	NA	NA	NA	NA	NA	0
51	NA	0	10.03.1989	1990	524	16.08.1990	NA	0	NA	NA	NA	NA	NA	NA	NA	NA	NA	NA	NA	NA	NA	0	NA	NA	NA	NA	NA	NA	NA	0
51	NA	0	23.05.1997	1999	671	25.03.1999	NA	0	NA	NA	NA	NA	NA	NA	NA	NA	NA	NA	NA	NA	NA	0	NA	NA	NA	NA	NA	NA	NA	0
51	NA	0	23.05.1997	1999	724	17.05.1999	NA	0	NA	NA	NA	NA	NA	NA	NA	NA	NA	NA	NA	NA	NA	0	NA	NA	NA	NA	NA	NA	NA	0
51	NA	0	23.05.1997	1999	781	13.07.1999	NA	0	NA	NA	NA	NA	NA	NA	NA	NA	NA	NA	NA	NA	NA	0	NA	NA	NA	NA	NA	NA	NA	0
51	NA	0	23.05.1997	2000	1034	22.03.2000	NA	0	NA	NA	NA	NA	NA	NA	NA	NA	NA	NA	NA	NA	NA	0	NA	NA	NA	NA	NA	NA	NA	0
51	NA	0	23.05.1997	2000	1083	10.05.2000	NA	0	NA	NA	NA	NA	NA	NA	NA	NA	NA	NA	NA	NA	NA	0	NA	NA	NA	NA	NA	NA	NA	0
51	NA	0	10.03.1989	1991	788	07.05.1991	NA	0	NA	NA	NA	NA	NA	NA	NA	NA	NA	NA	NA	NA	NA	0	NA	NA	NA	NA	NA	NA	NA	0
51	NA	0	23.05.1997	2000	1193	28.08.2000	NA	0	NA	NA	NA	NA	NA	NA	NA	NA	NA	NA	NA	NA	NA	0	NA	NA	NA	NA	NA	NA	NA	0
52	353	0	07.06.1997	1998	299	02.04.1998	NA	1	26.05.1998	NA	NA	NA	1	53	53	NA	NA	NA	0	NA	NA	1	1	NA	NA	NA	NA	May	spring	1
52	NA	0	07.06.1997	1998	354	27.05.1998	NA	0	NA	NA	NA	NA	NA	NA	NA	NA	NA	NA	NA	NA	NA	0	NA	NA	NA	NA	NA	NA	NA	0
52	NA	0	07.06.1997	1998	427	08.08.1998	NA	0	NA	NA	NA	NA	NA	NA	NA	NA	NA	NA	NA	NA	NA	0	NA	NA	NA	NA	NA	NA	NA	0
52	NA	0	07.06.1997	1999	607	04.02.1999	NA	0	NA	NA	NA	NA	NA	NA	NA	NA	NA	NA	NA	NA	NA	0	NA	NA	NA	NA	NA	NA	NA	0
52	NA	0	07.06.1997	1999	787	03.08.1999	NA	0	NA	NA	NA	NA	NA	NA	NA	NA	NA	NA	NA	NA	NA	0	NA	NA	NA	NA	NA	NA	NA	0
526 F	NA	0	01.01.1988	1990	850	30.04.1990	NA	0	NA	NA	NA	NA	NA	NA	NA	NA	NA	NA	NA	NA	NA	0	NA	NA	NA	NA	NA	NA	NA	0
526 F	NA	0	01.01.1988	1990	902	21.06.1990	NA	0	NA	NA	NA	NA	NA	NA	NA	NA	NA	NA	NA	NA	NA	0	NA	NA	NA	NA	NA	NA	NA	0
526 F	NA	0	01.01.1988	1990	958	16.08.1990	NA	0	NA	NA	NA	NA	NA	NA	NA	NA	NA	NA	NA	NA	NA	0	NA	NA	NA	NA	NA	NA	NA	0
526 F	NA	0	01.01.1988	1990	930	19.07.1990	NA	0	NA	NA	NA	NA	NA	NA	NA	NA	NA	NA	NA	NA	NA	0	NA	NA	NA	NA	NA	NA	NA	0
529 F	NA	0	01.01.1988	1991	1292	16.07.1991	NA	0	NA	NA	NA	NA	NA	NA	NA	NA	NA	NA	NA	NA	NA	0	NA	NA	NA	NA	NA	NA	NA	0
529 F	NA	0	01.01.1988	1991	1236	21.05.1991	NA	0	NA	NA	NA	NA	NA	NA	NA	NA	NA	NA	NA	NA	NA	0	NA	NA	NA	NA	NA	NA	NA	0
529 F	NA	0	01.01.1988	1991	1264	18.06.1991	NA	0	NA	NA	NA	NA	NA	NA	NA	NA	NA	NA	NA	NA	NA	0	NA	NA	NA	NA	NA	NA	NA	0
529 F	NA	0	01.01.1988	1991	1181	27.03.1991	NA	0	NA	NA	NA	NA	NA	NA	NA	NA	NA	NA	NA	NA	NA	0	NA	NA	NA	NA	NA	NA	NA	0
529 F	NA	0	01.01.1988	1991	1153	27.02.1991	NA	0	NA	NA	NA	NA	NA	NA	NA	NA	NA	NA	NA	NA	NA	0	NA	NA	NA	NA	NA	NA	NA	0
55	315	0	11.06.1997	1998	274	12.03.1998	NA	1	22.04.1998	NA	1	0	1	123	123	NA	NA	NA	0	NA	NA	1	1	NA	NA	1	NA	Apr	spring	1
55	357	0	11.06.1997	1998	317	24.04.1998	NA	1	03.06.1998	NA	2	3	5	413	83	40	1	0	1	936	936	4	0.8	0.5	1	0.4	1	Jun	summer	0
55	397	0	11.06.1997	1998	317	24.04.1998	NA	1	13.07.1998	NA	NA	NA	3	258	86	NA	NA	NA	0	NA	NA	3	1	NA	NA	NA	NA	Jul	summer	0
55	472	0	11.06.1997	1998	414	30.07.1998	NA	1	26.09.1998	NA	1	2	3	364	121	NA	1	1	2	NA	NA	1	0.33	0	0.5	0.333333333	0.5	Sep	autumn	0
55	644	0	11.06.1997	1999	603	04.02.1999	NA	1	17.03.1999	NA	2	0	2	255	128	37	2	0	2	1764	882	0	0	0	NA	1	1	Mar	spring	0
55	746	0	11.06.1997	1999	705	17.05.1999	NA	1	27.06.1999	NA	1	2	3	337	112	36	1	1	2	1916	958	1	0.33	NA	0.5	0.333333333	0.5	Jun	summer	0
55	NA	0	11.06.1997	1999	783	03.08.1999	NA	0	NA	NA	NA	NA	NA	NA	NA	NA	NA	NA	NA	NA	NA	0	NA	NA	NA	NA	NA	NA	NA	0
551	NA	1	NA	2003	NA	03.02.2003	3494	0	NA	NA	NA	NA	NA	NA	NA	NA	NA	NA	NA	NA	NA	0	NA	NA	NA	NA	NA	NA	NA	0
551	NA	1	NA	2004	NA	09.02.2004	3562	1	21.03.2004	3993	1	1	2	252	126	NA	NA	NA	0	NA	NA	2	1	1	1	0.5	NA	Mar	spring	0
551	NA	1	NA	2002	NA	16.09.2002	3562	0	NA	NA	NA	NA	NA	NA	NA	NA	NA	NA	NA	NA	NA	0	NA	NA	NA	NA	NA	NA	NA	0
551	NA	1	NA	2002	NA	10.12.2002	3597	0	NA	NA	NA	NA	NA	NA	NA	NA	NA	NA	NA	NA	NA	0	NA	NA	NA	NA	NA	NA	NA	0
551	NA	1	NA	2004	NA	13.05.2004	NA	0	NA	NA	NA	NA	NA	NA	NA	NA	NA	NA	NA	NA	NA	0	NA	NA	NA	NA	NA	NA	NA	0
552	NA	1	NA	2004	NA	26.04.2004	3509	0	NA	NA	NA	NA	NA	NA	NA	NA	NA	NA	NA	NA	NA	0	NA	NA	NA	NA	NA	NA	NA	0
552	NA	1	NA	2003	NA	23.04.2003	3285	1	04.06.2003	3853	1	2	3	356	119	28	1	1	2	1257	629	1	0.33	0	0.5	0.333333333	0.5	Jun	summer	0
552	NA	1	NA	2002	NA	10.12.2002	3379	0	NA	NA	NA	NA	NA	NA	NA	NA	NA	NA	NA	NA	NA	0	NA	NA	NA	NA	NA	NA	NA	0
552	NA	1	NA	2002	NA	16.09.2002	3452	0	NA	NA	NA	NA	NA	NA	NA	NA	NA	NA	NA	NA	NA	0	NA	NA	NA	NA	NA	NA	NA	0
552	NA	1	NA	2004	NA	09.02.2004	3474	1	23.03.2004	3636	2	0	2	259	130	28	2	0	2	1569	785	0	0	0	NA	1	1	Mar	spring	0
554	NA	1	NA	2004	NA	10.05.2004	2790	0	NA	NA	NA	NA	NA	NA	NA	NA	NA	NA	NA	NA	NA	0	NA	NA	NA	NA	NA	NA	NA	0
554	NA	1	NA	2003	NA	23.04.2003	2552	0	NA	NA	NA	NA	NA	NA	NA	NA	NA	NA	NA	NA	NA	0	NA	NA	NA	NA	NA	NA	NA	0
554	NA	1	NA	2002	NA	03.07.2002	2756	0	NA	NA	NA	NA	NA	NA	NA	NA	NA	NA	NA	NA	NA	0	NA	NA	NA	NA	NA	NA	NA	0
554	NA	1	NA	2003	NA	03.02.2003	2838	0	NA	NA	NA	NA	NA	NA	NA	NA	NA	NA	NA	NA	NA	0	NA	NA	NA	NA	NA	NA	NA	0
554	NA	1	NA	2002	NA	16.09.2002	2873	0	NA	NA	NA	NA	NA	NA	NA	NA	NA	NA	NA	NA	NA	0	NA	NA	NA	NA	NA	NA	NA	0
554	NA	1	NA	2004	NA	01.03.2004	2924	0	NA	NA	NA	NA	NA	NA	NA	NA	NA	NA	NA	NA	NA	0	NA	NA	NA	NA	NA	NA	NA	0
554	NA	0	NA	2002	NA	04.03.2002	NA	0	NA	NA	NA	NA	NA	NA	NA	NA	NA	NA	NA	NA	NA	0	NA	NA	NA	NA	NA	NA	NA	0
555	NA	0	NA	2002	NA	10.07.2002	3037	0	NA	NA	NA	NA	NA	NA	NA	NA	NA	NA	NA	NA	NA	0	NA	NA	NA	NA	NA	NA	NA	0
555	NA	0	NA	2002	NA	04.09.2002	3159	0	NA	NA	NA	NA	NA	NA	NA	NA	NA	NA	NA	NA	NA	0	NA	NA	NA	NA	NA	NA	NA	0
555	NA	0	NA	2003	NA	27.01.2003	3257	0	NA	NA	NA	NA	NA	NA	NA	NA	NA	NA	NA	NA	NA	0	NA	NA	NA	NA	NA	NA	NA	0
555	NA	0	NA	2003	NA	19.05.2003	3270	0	NA	NA	NA	NA	NA	NA	NA	NA	NA	NA	NA	NA	NA	0	NA	NA	NA	NA	NA	NA	NA	0
555	NA	0	NA	2003	NA	03.03.2003	3353	0	NA	NA	NA	NA	NA	NA	NA	NA	NA	NA	NA	NA	NA	0	NA	NA	NA	NA	NA	NA	NA	0
555	NA	1	NA	2004	NA	10.05.2004	3387	0	NA	NA	NA	NA	NA	NA	NA	NA	NA	NA	NA	NA	NA	0	NA	NA	NA	NA	NA	NA	NA	0
555	NA	1	NA	2004	NA	01.03.2004	3427	0	NA	NA	NA	NA	NA	NA	NA	NA	NA	NA	NA	NA	NA	0	NA	NA	NA	NA	NA	NA	NA	0
555	NA	0	NA	2002	NA	04.03.2002	NA	0	NA	NA	NA	NA	NA	NA	NA	NA	NA	NA	NA	NA	NA	0	NA	NA	NA	NA	NA	NA	NA	0
555	NA	0	NA	2002	NA	07.08.2002	NA	0	NA	NA	NA	NA	NA	NA	NA	NA	NA	NA	NA	NA	NA	0	NA	NA	NA	NA	NA	NA	NA	0
556	NA	0	NA	2003	NA	21.05.2003	3512	1	02.07.2003	NA	0	1	1	101	101	NA	NA	NA	0	NA	NA	1	1	NA	1	0	NA	Jul	summer	0
556	NA	0	NA	2003	NA	29.01.2003	3616	0	NA	NA	NA	NA	NA	NA	NA	NA	NA	NA	NA	NA	NA	0	NA	NA	NA	NA	NA	NA	NA	0
556	NA	0	NA	2002	NA	08.07.2002	3305	1	19.08.2002	NA	1	2	3	395	132	28	1	2	3	2153	718	0	0	0	0	0.333333333	0.333333333	Aug	summer	0
556	NA	0	NA	2004	NA	11.02.2004	3443	1	25.03.2004	3676	1	0	1	159	159	28	1	0	1	1063	1063	0	0	0	NA	1	1	Mar	spring	0
556	NA	0	NA	2003	NA	05.03.2003	3495	1	16.04.2003	NA	0	1	1	145	145	28	0	1	1	872	872	0	0	NA	0	0	0	Apr	spring	0
556	NA	0	NA	2004	NA	28.04.2004	3581	0	NA	NA	NA	NA	NA	NA	NA	NA	NA	NA	NA	NA	NA	0	NA	NA	NA	NA	NA	NA	NA	0
558	620	0	07.12.2000	2002	578	08.07.2002	3452	1	19.08.2002	NA	0	2	2	259	130	28	0	2	2	1861	931	0	0	NA	0	0	0	Aug	summer	1
558	825	0	07.12.2000	2003	783	29.01.2003	3623	1	12.03.2003	NA	1	0	1	150	150	28	1	0	1	869	869	0	0	0	NA	1	1	Mar	spring	0
558	895	0	07.12.2000	2003	853	09.04.2003	3725	1	21.05.2003	NA	1	1	2	276	138	28	0	1	1	1088	1088	1	0.5	1	0	0.5	0	May	spring	0
558	1203	0	07.12.2000	2004	1161	11.02.2004	3685	1	24.03.2004	4131	2	0	2	293	147	28	2	0	2	2105	1053	0	0	0	NA	1	1	Mar	spring	0
558	NA	0	07.12.2000	2004	1238	28.04.2004	3773	0	NA	NA	NA	NA	NA	NA	NA	NA	NA	NA	NA	NA	NA	0	NA	NA	NA	NA	NA	NA	NA	0
559	NA	1	08.01.2001	2004	1220	12.05.2004	3722	0	NA	NA	NA	NA	NA	NA	NA	NA	NA	NA	NA	NA	NA	0	NA	NA	NA	NA	NA	NA	NA	0
559	NA	0	08.01.2001	2002	574	05.08.2002	3545	0	NA	NA	NA	NA	NA	NA	NA	NA	NA	NA	NA	NA	NA	0	NA	NA	NA	NA	NA	NA	NA	0
559	NA	0	08.01.2001	2002	602	02.09.2002	3409	0	NA	NA	NA	NA	NA	NA	NA	NA	NA	NA	NA	NA	NA	0	NA	NA	NA	NA	NA	NA	NA	0
559	NA	0	08.01.2001	2002	546	08.07.2002	3495	0	NA	NA	NA	NA	NA	NA	NA	NA	NA	NA	NA	NA	NA	0	NA	NA	NA	NA	NA	NA	NA	0
559	NA	0	08.01.2001	2003	821	09.04.2003	3556	0	NA	NA	NA	NA	NA	NA	NA	NA	NA	NA	NA	NA	NA	0	NA	NA	NA	NA	NA	NA	NA	0
559	NA	0	08.01.2001	2003	751	29.01.2003	3580	0	NA	NA	NA	NA	NA	NA	NA	NA	NA	NA	NA	NA	NA	0	NA	NA	NA	NA	NA	NA	NA	0
559	NA	0	08.01.2001	2003	786	05.03.2003	3598	0	NA	NA	NA	NA	NA	NA	NA	NA	NA	NA	NA	NA	NA	0	NA	NA	NA	NA	NA	NA	NA	0
559	NA	1	08.01.2001	2004	1150	03.03.2004	3710	0	NA	NA	NA	NA	NA	NA	NA	NA	NA	NA	NA	NA	NA	0	NA	NA	NA	NA	NA	NA	NA	0
56	NA	1	11.06.1997	1999	635	08.03.1999	3340	0	NA	NA	NA	NA	NA	NA	NA	NA	NA	NA	NA	NA	NA	0	NA	NA	NA	NA	NA	NA	NA	0
56	NA	1	11.06.1997	1999	685	27.04.1999	3385	0	NA	NA	NA	NA	NA	NA	NA	NA	NA	NA	NA	NA	NA	0	NA	NA	NA	NA	NA	NA	NA	0
56	NA	1	11.06.1997	1999	587	19.01.1999	3420	0	NA	NA	NA	NA	NA	NA	NA	NA	NA	NA	NA	NA	NA	0	NA	NA	NA	NA	NA	NA	NA	0
560	586	0	09.01.2001	2002	545	08.07.2002	3731	1	18.08.2002	NA	1	2	3	242	81	28	1	2	3	2163	721	0	0	0	0	0.333333333	0.333333333	Aug	summer	1
560	791	0	09.01.2001	2003	750	29.01.2003	4011	1	11.03.2003	NA	1	0	1	177	177	28	1	0	1	941	941	0	0	0	NA	1	1	Mar	spring	0
560	860	0	09.01.2001	2003	820	09.04.2003	4184	1	19.05.2003	NA	3	1	4	477	119	28	3	1	4	3211	803	0	0	0	0	0.75	0.75	May	spring	0
560	NA	0	09.01.2001	2004	1128	11.02.2004	4190	0	NA	NA	NA	NA	NA	NA	NA	NA	NA	NA	NA	NA	NA	0	NA	NA	NA	NA	NA	NA	NA	0
560	NA	0	09.01.2001	2004	1177	31.03.2004	4133	0	NA	NA	NA	NA	NA	NA	NA	NA	NA	NA	NA	NA	NA	0	NA	NA	NA	NA	NA	NA	NA	0
560	NA	0	09.01.2001	2004	1226	19.05.2004	4156	0	NA	NA	NA	NA	NA	NA	NA	NA	NA	NA	NA	NA	NA	0	NA	NA	NA	NA	NA	NA	NA	0
561	551	0	12.02.2001	2002	511	08.07.2002	3253	1	17.08.2002	NA	0	2	2	254	127	28	0	2	2	1264	632	0	0	NA	0	0	0	Aug	summer	1
562	549	0	15.02.2001	2002	508	08.07.2002	3255	1	18.08.2002	NA	1	2	3	306	102	28	1	2	3	1927	642	0	0	0	0	0.333333333	0.333333333	Aug	summer	1
562	788	0	15.02.2001	2003	748	05.03.2003	3500	1	14.04.2003	NA	2	0	2	229	115	28	2	0	2	1561	781	0	0	0	NA	1	1	Apr	spring	0
562	866	0	15.02.2001	2003	825	21.05.2003	3430	1	01.07.2003	NA	0	2	2	312	156	NA	NA	NA	0	NA	NA	2	1	NA	1	0	NA	Jul	summer	0
562	1131	0	15.02.2001	2004	1091	11.02.2004	3443	1	22.03.2004	3688	1	1	2	240	120	28	1	1	2	1595	798	0	0	0	0	0.5	0.5	Mar	spring	0
562	NA	0	15.02.2001	2004	1168	28.04.2004	3337	0	NA	NA	NA	NA	NA	NA	NA	NA	NA	NA	NA	NA	NA	0	NA	NA	NA	NA	NA	NA	NA	0
562	NA	0	15.02.2001	2003	713	29.01.2003	3455	0	NA	NA	NA	NA	NA	NA	NA	NA	NA	NA	NA	NA	NA	0	NA	NA	NA	NA	NA	NA	NA	0
563	755	0	15.02.2001	2003	713	29.01.2003	3638	1	12.03.2003	NA	1	0	1	144	144	28	1	0	1	869	869	0	0	0	NA	1	1	Mar	spring	1
563	825	0	15.02.2001	2003	783	09.04.2003	3829	1	21.05.2003	NA	2	0	2	299	150	28	2	0	2	1938	969	0	0	0	NA	1	1	May	spring	0
563	1133	0	15.02.2001	2004	1091	11.02.2004	3771	1	24.03.2004	3911	1	0	1	99	99	NA	NA	NA	0	NA	NA	1	1	1	NA	1	NA	Mar	spring	0
563	1189	0	15.02.2001	2004	1147	07.04.2004	3625	1	19.05.2004	3882	NA	NA	1	150	150	NA	NA	NA	NA	NA	NA	1	1	NA	NA	NA	NA	May	spring	0
563	NA	0	15.02.2001	2002	536	05.08.2002	3380	0	NA	NA	NA	NA	NA	NA	NA	NA	NA	NA	NA	NA	NA	0	NA	NA	NA	NA	NA	NA	NA	0
563	NA	0	15.02.2001	2002	564	02.09.2002	3380	0	NA	NA	NA	NA	NA	NA	NA	NA	NA	NA	NA	NA	NA	0	NA	NA	NA	NA	NA	NA	NA	0
563	NA	0	15.02.2001	2002	508	08.07.2002	3475	0	NA	NA	NA	NA	NA	NA	NA	NA	NA	NA	NA	NA	NA	0	NA	NA	NA	NA	NA	NA	NA	0
564	518	0	18.03.2001	2002	477	08.07.2002	3703	1	18.08.2002	NA	1	1	2	273	137	28	1	1	2	1624	812	0	0	0	0	0.5	0.5	Aug	summer	1
564	NA	0	18.03.2001	2003	717	05.03.2003	3157	0	NA	NA	NA	NA	NA	NA	NA	NA	NA	NA	NA	NA	NA	0	NA	NA	NA	NA	NA	NA	NA	0
564	NA	0	18.03.2001	2003	752	09.04.2003	3709	0	NA	NA	NA	NA	NA	NA	NA	NA	NA	NA	NA	NA	NA	0	NA	NA	NA	NA	NA	NA	NA	0
564	NA	0	18.03.2001	2003	682	29.01.2003	3784	0	NA	NA	NA	NA	NA	NA	NA	NA	NA	NA	NA	NA	NA	0	NA	NA	NA	NA	NA	NA	NA	0
564	NA	1	18.03.2001	2004	1149	10.05.2004	3859	0	NA	NA	NA	NA	NA	NA	NA	NA	NA	NA	NA	NA	NA	0	NA	NA	NA	NA	NA	NA	NA	0
564	NA	0	18.03.2001	2002	505	05.08.2002	3949	0	NA	NA	NA	NA	NA	NA	NA	NA	NA	NA	NA	NA	NA	0	NA	NA	NA	NA	NA	NA	NA	0
565	543	0	19.03.2001	2002	504	05.08.2002	3423	1	13.09.2002	NA	NA	NA	2	128	128	28	NA	NA	1	1031	1031	1	0.5	NA	NA	NA	NA	Sep	autumn	1
565	720	0	19.03.2001	2003	681	29.01.2003	3650	1	09.03.2003	NA	0	1	1	129	129	NA	NA	NA	0	NA	NA	1	1	NA	1	0	NA	Mar	spring	0
565	792	0	19.03.2001	2003	751	09.04.2003	3981	1	20.05.2003	NA	2	0	2	269	135	28	2	0	2	1813	907	0	0	0	NA	1	1	May	spring	0
565	1099	0	19.03.2001	2004	1059	11.02.2004	3717	1	22.03.2004	4267	1	1	2	260	130	28	1	1	2	1844	922	0	0	0	0	0.5	0.5	Mar	spring	0
565	NA	0	19.03.2001	2002	476	08.07.2002	3247	0	NA	NA	NA	NA	NA	NA	NA	NA	NA	NA	NA	NA	NA	0	NA	NA	NA	NA	NA	NA	NA	0
565	NA	0	19.03.2001	2004	1136	28.04.2004	3697	0	NA	NA	NA	NA	NA	NA	NA	NA	NA	NA	NA	NA	NA	0	NA	NA	NA	NA	NA	NA	NA	0
567	720	0	23.04.2001	2003	681	05.03.2003	3290	1	13.04.2003	NA	1	0	1	118	118	28	1	0	1	823	823	0	0	0	NA	1	1	Apr	spring	1
567	NA	0	23.04.2001	2003	646	29.01.2003	3260	0	NA	NA	NA	NA	NA	NA	NA	NA	NA	NA	NA	NA	NA	0	NA	NA	NA	NA	NA	NA	NA	0
567	NA	1	23.04.2001	2004	1115	12.05.2004	3344	0	NA	NA	NA	NA	NA	NA	NA	NA	NA	NA	NA	NA	NA	0	NA	NA	NA	NA	NA	NA	NA	0
567	NA	0	23.04.2001	2002	441	08.07.2002	2922	0	NA	NA	NA	NA	NA	NA	NA	NA	NA	NA	NA	NA	NA	0	NA	NA	NA	NA	NA	NA	NA	0
567	NA	0	23.04.2001	2002	497	02.09.2002	3123	0	NA	NA	NA	NA	NA	NA	NA	NA	NA	NA	NA	NA	NA	0	NA	NA	NA	NA	NA	NA	NA	0
567	NA	0	23.04.2001	2002	469	05.08.2002	3126	0	NA	NA	NA	NA	NA	NA	NA	NA	NA	NA	NA	NA	NA	0	NA	NA	NA	NA	NA	NA	NA	0
567	NA	0	23.04.2001	2003	758	21.05.2003	3312	0	NA	NA	NA	NA	NA	NA	NA	NA	NA	NA	NA	NA	NA	0	NA	NA	NA	NA	NA	NA	NA	0
568	NA	1	23.04.2001	2004	1113	10.05.2004	3072	0	NA	NA	NA	NA	NA	NA	NA	NA	NA	NA	NA	NA	NA	0	NA	NA	NA	NA	NA	NA	NA	0
569	342	0	23.04.2001	2002	301	18.02.2002	NA	1	31.03.2002	3590	0	2	2	277	139	28	0	2	2	1649	825	0	0	NA	0	0	0	Mar	spring	1
569	NA	0	23.04.2001	2002	443	10.07.2002	2808	0	NA	NA	NA	NA	NA	NA	NA	NA	NA	NA	NA	NA	NA	0	NA	NA	NA	NA	NA	NA	NA	0
569	NA	0	23.04.2001	2002	471	07.08.2002	NA	0	NA	NA	NA	NA	NA	NA	NA	NA	NA	NA	NA	NA	NA	0	NA	NA	NA	NA	NA	NA	NA	0
570	649	0	06.06.2001	2003	607	03.02.2003	3860	1	17.03.2003	4112	1	0	1	151	151	28	1	0	1	1009	1009	0	0	0	NA	1	1	Mar	spring	1
570	728	1	06.06.2001	2003	686	23.04.2003	3972	1	04.06.2003	4209	1	1	2	296	148	28	1	1	2	2064	1032	0	0	0	0	0.5	0.5	Jun	summer	0
570	1070	0	06.06.2001	2004	1029	31.03.2004	3719	1	11.05.2004	4272	NA	NA	2	294	147	NA	NA	NA	NA	NA	NA	2	1	NA	NA	NA	NA	May	spring	0
570	NA	0	06.06.2001	2004	980	11.02.2004	3817	0	NA	NA	NA	NA	NA	NA	NA	NA	NA	NA	NA	NA	NA	0	NA	NA	NA	NA	NA	NA	NA	0
572	NA	1	17.07.2001	2004	1030	12.05.2004	3550	0	NA	NA	NA	NA	NA	NA	NA	NA	NA	NA	NA	NA	NA	0	NA	NA	NA	NA	NA	NA	NA	0
572	NA	1	17.07.2001	2004	960	03.03.2004	3724	0	NA	NA	NA	NA	NA	NA	NA	NA	NA	NA	NA	NA	NA	0	NA	NA	NA	NA	NA	NA	NA	0
573	598	0	17.07.2001	2003	559	27.01.2003	3148	1	07.03.2003	NA	0	1	1	97	97	NA	NA	NA	0	NA	NA	1	1	NA	1	0	NA	Mar	spring	1
573	667	0	17.07.2001	2003	629	07.04.2003	3248	1	15.05.2003	NA	0	2	2	234	117	28	0	2	2	1184	592	0	0	NA	0	0	0	May	spring	0
573	NA	0	17.07.2001	2002	358	10.07.2002	2920	0	NA	NA	NA	NA	NA	NA	NA	NA	NA	NA	NA	NA	NA	0	NA	NA	NA	NA	NA	NA	NA	0
573	NA	0	17.07.2001	2002	414	04.09.2002	2971	0	NA	NA	NA	NA	NA	NA	NA	NA	NA	NA	NA	NA	NA	0	NA	NA	NA	NA	NA	NA	NA	0
574	NA	1	19.07.2001	2004	1026	10.05.2004	4055	0	NA	NA	NA	NA	NA	NA	NA	NA	NA	NA	NA	NA	NA	0	NA	NA	NA	NA	NA	NA	NA	0
574	NA	0	19.07.2001	2002	354	08.07.2002	3455	0	NA	NA	NA	NA	NA	NA	NA	NA	NA	NA	NA	NA	NA	0	NA	NA	NA	NA	NA	NA	NA	0
574	NA	0	19.07.2001	2002	410	02.09.2002	3518	0	NA	NA	NA	NA	NA	NA	NA	NA	NA	NA	NA	NA	NA	0	NA	NA	NA	NA	NA	NA	NA	0
574	NA	0	19.07.2001	2002	382	05.08.2002	3556	0	NA	NA	NA	NA	NA	NA	NA	NA	NA	NA	NA	NA	NA	0	NA	NA	NA	NA	NA	NA	NA	0
574	NA	0	19.07.2001	2003	629	09.04.2003	3871	0	NA	NA	NA	NA	NA	NA	NA	NA	NA	NA	NA	NA	NA	0	NA	NA	NA	NA	NA	NA	NA	0
574	NA	0	19.07.2001	2003	559	29.01.2003	3892	0	NA	NA	NA	NA	NA	NA	NA	NA	NA	NA	NA	NA	NA	0	NA	NA	NA	NA	NA	NA	NA	0
574	NA	0	19.07.2001	2003	594	05.03.2003	3987	0	NA	NA	NA	NA	NA	NA	NA	NA	NA	NA	NA	NA	NA	0	NA	NA	NA	NA	NA	NA	NA	0
574	NA	1	19.07.2001	2004	956	01.03.2004	4092	0	NA	NA	NA	NA	NA	NA	NA	NA	NA	NA	NA	NA	NA	0	NA	NA	NA	NA	NA	NA	NA	0
575	232	0	12.08.2001	2002	190	18.02.2002	NA	1	01.04.2002	3344	1	1	2	255	128	28	1	1	2	1600	800	0	0	0	0	0.5	0.5	Apr	spring	1
575	NA	0	12.08.2001	2002	332	10.07.2002	3271	0	NA	NA	NA	NA	NA	NA	NA	NA	NA	NA	NA	NA	NA	0	NA	NA	NA	NA	NA	NA	NA	0
575	NA	0	12.08.2001	2002	388	04.09.2002	3384	0	NA	NA	NA	NA	NA	NA	NA	NA	NA	NA	NA	NA	NA	0	NA	NA	NA	NA	NA	NA	NA	0
575	NA	0	12.08.2001	2003	533	27.01.2003	3537	0	NA	NA	NA	NA	NA	NA	NA	NA	NA	NA	NA	NA	NA	0	NA	NA	NA	NA	NA	NA	NA	0
575	NA	0	12.08.2001	2003	603	07.04.2003	3630	0	NA	NA	NA	NA	NA	NA	NA	NA	NA	NA	NA	NA	NA	0	NA	NA	NA	NA	NA	NA	NA	0
575	NA	1	12.08.2001	2004	1004	12.05.2004	3663	0	NA	NA	NA	NA	NA	NA	NA	NA	NA	NA	NA	NA	NA	0	NA	NA	NA	NA	NA	NA	NA	0
575	NA	1	12.08.2001	2004	934	03.03.2004	3887	0	NA	NA	NA	NA	NA	NA	NA	NA	NA	NA	NA	NA	NA	0	NA	NA	NA	NA	NA	NA	NA	0
576	218	0	15.08.2001	2002	187	18.02.2002	NA	1	21.03.2002	3626	NA	NA	2	28	14	NA	NA	NA	0	NA	NA	2	1	NA	NA	NA	NA	Mar	spring	1
576	372	0	15.08.2001	2002	329	10.07.2002	3621	1	22.08.2002	NA	2	1	3	350	117	28	1	1	2	1411	706	1	0.33	0	0	0.666666667	0.5	Aug	summer	0
576	571	0	15.08.2001	2003	530	27.01.2003	4056	1	09.03.2003	NA	1	0	1	149	149	NA	NA	NA	NA	NA	NA	1	1	1	NA	1	NA	Mar	spring	0
576	641	0	15.08.2001	2003	600	07.04.2003	3711	1	18.05.2003	NA	1	2	3	324	108	28	1	1	2	1160	580	1	0.33	0	0.5	0.333333333	0.5	May	spring	0
576	NA	1	15.08.2001	2004	999	10.05.2004	4297	0	NA	NA	NA	NA	NA	NA	NA	NA	NA	NA	NA	NA	NA	0	NA	NA	NA	NA	NA	NA	NA	0
576	NA	0	15.08.2001	2002	357	07.08.2002	NA	0	NA	NA	NA	NA	NA	NA	NA	NA	NA	NA	NA	NA	NA	0	NA	NA	NA	NA	NA	NA	NA	0
579	952	0	01.08.2000	2003	909	27.01.2003	2999	1	11.03.2003	NA	0	1	1	135	135	NA	NA	NA	0	NA	NA	1	1	NA	1	0	NA	Mar	spring	1
579	1024	0	01.08.2000	2003	979	07.04.2003	3044	1	22.05.2003	NA	1	0	1	103	103	NA	NA	NA	0	NA	NA	1	1	1	NA	1	NA	May	spring	0
579	NA	0	01.08.2000	2002	764	04.09.2002	2918	0	NA	NA	NA	NA	NA	NA	NA	NA	NA	NA	NA	NA	NA	0	NA	NA	NA	NA	NA	NA	NA	0
579	NA	0	NA	2002	NA	10.07.2002	2812	1	24.08.2002	NA	1	0	1	129	129	NA	NA	NA	0	NA	NA	1	1	1	NA	1	NA	Aug	summer	0
579	NA	0	NA	2004	1308	01.03.2004	NA	0	NA	NA	NA	NA	NA	NA	NA	NA	NA	NA	NA	NA	NA	0	NA	NA	NA	NA	NA	NA	NA	0
580	NA	0	NA	2002	NA	03.07.2002	3028	1	16.08.2002	3952	2	1	3	450	150	28	2	1	3	2422	807	0	0	0	0	0.666666667	0.666666667	Aug	summer	0
580	NA	0	NA	2003	NA	03.02.2003	3203	0	NA	NA	NA	NA	NA	NA	NA	NA	NA	NA	NA	NA	NA	0	NA	NA	NA	NA	NA	NA	NA	0
581	NA	0	NA	2002	NA	08.07.2002	3475	0	NA	NA	NA	NA	NA	NA	NA	NA	NA	NA	NA	NA	NA	0	NA	NA	NA	NA	NA	NA	NA	0
581	NA	0	NA	2002	NA	05.08.2002	3079	0	NA	NA	NA	NA	NA	NA	NA	NA	NA	NA	NA	NA	NA	0	NA	NA	NA	NA	NA	NA	NA	0
581	NA	0	NA	2003	NA	29.01.2003	3242	1	10.03.2003	NA	1	0	1	107	107	NA	NA	NA	0	NA	NA	1	1	1	NA	1	NA	Mar	spring	0
581	NA	0	NA	2003	NA	09.04.2003	3381	1	20.05.2003	NA	1	1	2	294	147	28	1	1	2	1773	887	0	0	0	0	0.5	0.5	May	spring	0
581	NA	0	NA	2003	NA	05.03.2003	3449	0	NA	NA	NA	NA	NA	NA	NA	NA	NA	NA	NA	NA	NA	0	NA	NA	NA	NA	NA	NA	NA	0
582	NA	0	NA	2002	NA	07.08.2002	NA	0	NA	NA	NA	NA	NA	NA	NA	NA	NA	NA	NA	NA	NA	0	NA	NA	NA	NA	NA	NA	NA	0
582	NA	0	NA	2002	NA	10.07.2002	2803	0	NA	NA	NA	NA	NA	NA	NA	NA	NA	NA	NA	NA	NA	0	NA	NA	NA	NA	NA	NA	NA	0
582	NA	0	NA	2002	NA	04.09.2002	2894	0	NA	NA	NA	NA	NA	NA	NA	NA	NA	NA	NA	NA	NA	0	NA	NA	NA	NA	NA	NA	NA	0
582	NA	0	NA	2003	NA	19.05.2003	3041	0	NA	NA	NA	NA	NA	NA	NA	NA	NA	NA	NA	NA	NA	0	NA	NA	NA	NA	NA	NA	NA	0
582	NA	0	NA	2003	NA	07.04.2003	3074	0	NA	NA	NA	NA	NA	NA	NA	NA	NA	NA	NA	NA	NA	0	NA	NA	NA	NA	NA	NA	NA	0
582	NA	0	NA	2003	NA	27.01.2003	3119	0	NA	NA	NA	NA	NA	NA	NA	NA	NA	NA	NA	NA	NA	0	NA	NA	NA	NA	NA	NA	NA	0
582	NA	1	NA	2004	NA	12.05.2004	3264	0	NA	NA	NA	NA	NA	NA	NA	NA	NA	NA	NA	NA	NA	0	NA	NA	NA	NA	NA	NA	NA	0
582	NA	1	NA	2004	NA	03.03.2004	3364	0	NA	NA	NA	NA	NA	NA	NA	NA	NA	NA	NA	NA	NA	0	NA	NA	NA	NA	NA	NA	NA	0
60	343	0	15.05.1997	1998	301	12.03.1998	NA	1	23.04.1998	NA	1	0	1	157	157	25	1	0	1	1011	1011	0	0	0	NA	1	1	Apr	spring	1
60	NA	0	15.05.1997	1999	614	19.01.1999	3315	0	NA	NA	NA	NA	NA	NA	NA	NA	NA	NA	NA	NA	NA	0	NA	NA	NA	NA	NA	NA	NA	0
60	NA	0	15.05.1997	1999	662	08.03.1999	3435	0	NA	NA	NA	NA	NA	NA	NA	NA	NA	NA	NA	NA	NA	0	NA	NA	NA	NA	NA	NA	NA	0
60	NA	0	15.05.1997	1999	712	27.04.1999	3550	0	NA	NA	NA	NA	NA	NA	NA	NA	NA	NA	NA	NA	NA	0	NA	NA	NA	NA	NA	NA	NA	0
60	NA	0	15.05.1997	1998	368	18.05.1998	NA	0	NA	NA	NA	NA	NA	NA	NA	NA	NA	NA	NA	NA	NA	0	NA	NA	NA	NA	NA	NA	NA	0
60	NA	0	15.05.1997	1998	450	08.08.1998	NA	0	NA	NA	NA	NA	NA	NA	NA	NA	NA	NA	NA	NA	NA	0	NA	NA	NA	NA	NA	NA	NA	0
628	1138	1	06.05.1996	1999	1099	10.05.1999	3795	1	18.06.1999	4115	1	0	1	NA	NA	NA	NA	NA	0	NA	NA	1	1	NA	NA	1	NA	Jun	summer	1
628	NA	1	06.05.1996	1999	995	26.01.1999	3720	0	NA	NA	NA	NA	NA	NA	NA	NA	NA	NA	NA	NA	NA	0	NA	NA	NA	NA	NA	NA	NA	0
628	NA	1	06.05.1996	1999	1043	15.03.1999	3790	0	NA	NA	NA	NA	NA	NA	NA	NA	NA	NA	NA	NA	NA	0	NA	NA	NA	NA	NA	NA	NA	0
636	276	0	21.06.1996	1997	235	11.02.1997	NA	1	24.03.1997	NA	2	0	2	168	84	34	1	0	1	876	876	1	0.5	0.5	NA	1	1	Mar	spring	1
636	310	0	21.06.1996	1997	235	11.02.1997	NA	1	27.04.1997	NA	2	1	3	266	89	36	1	1	2	1738	869	1	0.33	0.5	0	0.666666667	0.5	Apr	spring	0
638	280	0	22.06.1996	1997	234	11.02.1997	NA	1	29.03.1997	NA	0	2	2	157	79	NA	NA	NA	0	NA	NA	2	1	NA	NA	0	NA	Mar	spring	1
638	367	0	22.06.1996	1997	291	09.04.1997	NA	1	24.06.1997	NA	NA	NA	3	282	94	NA	NA	NA	0	NA	NA	3	1	NA	NA	NA	NA	Jun	summer	0
638	441	0	22.06.1996	1997	401	28.07.1997	NA	1	06.09.1997	NA	1	1	2	221	111	NA	NA	NA	0	NA	NA	2	1	NA	NA	0.5	NA	Sep	autumn	0
638	654	0	22.06.1996	1998	614	26.02.1998	NA	1	07.04.1998	NA	2	0	2	200	100	30	1	0	1	973	973	1	0.5	0.5	NA	1	1	Apr	spring	0
638	732	0	22.06.1996	1998	690	13.05.1998	NA	1	24.06.1998	NA	2	0	2	194	97	43	2	0	2	2254	1127	0	0	0	NA	1	1	Jun	summer	0
638	818	0	22.06.1996	1998	777	08.08.1998	NA	1	18.09.1998	NA	1	1	2	215	108	NA	1	1	2	NA	NA	0	0	0	0	0.5	0.5	Sep	autumn	0
64	361	0	17.05.1990	1991	270	11.02.1991	NA	1	13.05.1991	NA	NA	NA	2	NA	NA	NA	NA	NA	0	NA	NA	2	1	NA	NA	NA	NA	May	spring	1
64	398	0	17.05.1990	1991	342	24.04.1991	NA	1	19.06.1991	NA	1	2	3	280	93	19	0	1	1	733	733	2	0.67	1	0.5	0.333333333	0	Jun	summer	0
64	432	0	17.05.1990	1991	383	04.06.1991	NA	1	23.07.1991	NA	NA	NA	2	NA	NA	NA	NA	NA	0	NA	NA	2	1	NA	NA	NA	NA	Jul	summer	0
64	482	0	17.05.1990	1991	439	30.07.1991	NA	1	11.09.1991	NA	0	1	1	105	105	NA	NA	NA	0	NA	NA	1	1	NA	NA	0	NA	Sep	autumn	0
651	NA	1	31.03.2002	2004	773	12.05.2004	3419	0	NA	NA	NA	NA	NA	NA	NA	NA	NA	NA	NA	NA	NA	0	NA	NA	NA	NA	NA	NA	NA	0
652	772	0	31.03.2002	2004	731	31.03.2004	3060	1	11.05.2004	3625	NA	NA	3	339	113	NA	NA	NA	NA	NA	NA	3	1	NA	NA	NA	NA	May	spring	1
652	NA	0	31.03.2002	2004	682	11.02.2004	3024	0	NA	NA	NA	NA	NA	NA	NA	NA	NA	NA	NA	NA	NA	0	NA	NA	NA	NA	NA	NA	NA	0
653	NA	1	01.04.2002	2004	772	12.05.2004	3358	0	NA	NA	NA	NA	NA	NA	NA	NA	NA	NA	NA	NA	NA	0	NA	NA	NA	NA	NA	NA	NA	0
653	NA	1	01.04.2002	2004	702	03.03.2004	3540	0	NA	NA	NA	NA	NA	NA	NA	NA	NA	NA	NA	NA	NA	0	NA	NA	NA	NA	NA	NA	NA	0
654	719	1	01.04.2002	2004	679	09.02.2004	3851	1	20.03.2004	4589	1	1	2	262	131	28	1	1	2	1250	625	0	0	0	0	0.5	0.5	Mar	spring	1
654	NA	1	01.04.2002	2004	756	26.04.2004	4019	0	NA	NA	NA	NA	NA	NA	NA	NA	NA	NA	NA	NA	NA	0	NA	NA	NA	NA	NA	NA	NA	0
655	721	1	01.04.2002	2004	679	09.02.2004	3370	1	22.03.2004	3630	1	0	1	112	112	NA	NA	NA	0	NA	NA	1	1	1	NA	1	NA	Mar	spring	1
655	773	1	01.04.2002	2004	728	29.03.2004	3457	1	13.05.2004	3581	0	1	1	112	112	NA	NA	NA	NA	NA	NA	1	1	NA	1	0	NA	May	spring	0
655	NA	1	01.04.2002	2004	777	17.05.2004	3364	0	NA	NA	NA	NA	NA	NA	NA	NA	NA	NA	NA	NA	NA	0	NA	NA	NA	NA	NA	NA	NA	0
656	NA	1	01.04.2002	2004	770	10.05.2004	4105	0	NA	NA	NA	NA	NA	NA	NA	NA	NA	NA	NA	NA	NA	0	NA	NA	NA	NA	NA	NA	NA	0
659	378	1	21.05.2002	2003	337	23.04.2003	3525	1	03.06.2003	3880	2	1	3	358	119	NA	NA	NA	0	NA	NA	3	1	1	1	0.666666667	NA	Jun	summer	1
659	669	1	21.05.2002	2004	629	09.02.2004	3482	1	20.03.2004	4127	2	0	2	269	135	28	2	0	2	1927	964	0	0	0	NA	1	1	Mar	spring	0
659	NA	1	21.05.2002	2004	706	26.04.2004	3816	0	NA	NA	NA	NA	NA	NA	NA	NA	NA	NA	NA	NA	NA	0	NA	NA	NA	NA	NA	NA	NA	0
660	717	1	22.05.2002	2004	677	29.03.2004	3603	1	08.05.2004	4022	1	1	2	218	109	NA	0	0	0	NA	NA	2	1	1	1	0.5	NA	May	spring	1
660	NA	1	22.05.2002	2003	336	23.04.2003	3140	0	NA	NA	NA	NA	NA	NA	NA	NA	NA	NA	NA	NA	NA	0	NA	NA	NA	NA	NA	NA	NA	0
660	NA	1	22.05.2002	2004	726	17.05.2004	3542	0	NA	NA	NA	NA	NA	NA	NA	NA	NA	NA	NA	NA	NA	0	NA	NA	NA	NA	NA	NA	NA	0
660	NA	1	22.05.2002	2004	628	09.02.2004	3784	0	NA	NA	NA	NA	NA	NA	NA	NA	NA	NA	NA	NA	NA	0	NA	NA	NA	NA	NA	NA	NA	0
661	NA	1	NA	2004	NA	11.05.2004	NA	0	NA	NA	NA	NA	NA	NA	NA	NA	NA	NA	NA	NA	NA	0	NA	NA	NA	NA	NA	NA	NA	0
661	NA	0	NA	2004	NA	02.03.2004	NA	0	NA	NA	NA	NA	NA	NA	NA	NA	NA	NA	NA	NA	NA	0	NA	NA	NA	NA	NA	NA	NA	0
662	NA	1	NA	2004	NA	09.02.2004	3363	0	NA	NA	NA	NA	NA	NA	NA	NA	NA	NA	NA	NA	NA	0	NA	NA	NA	NA	NA	NA	NA	0
662	NA	1	NA	2004	NA	29.03.2004	3260	0	NA	NA	NA	NA	NA	NA	NA	NA	NA	NA	NA	NA	NA	0	NA	NA	NA	NA	NA	NA	NA	0
662	NA	1	01.06.2002	2003	326	23.04.2003	3033	0	NA	NA	NA	NA	NA	NA	NA	NA	NA	NA	NA	NA	NA	0	NA	NA	NA	NA	NA	NA	NA	0
662	NA	1	NA	2004	NA	17.05.2004	3280	0	NA	NA	NA	NA	NA	NA	NA	NA	NA	NA	NA	NA	NA	0	NA	NA	NA	NA	NA	NA	NA	0
663	NA	1	13.08.2002	2004	636	10.05.2004	3220	0	NA	NA	NA	NA	NA	NA	NA	NA	NA	NA	NA	NA	NA	0	NA	NA	NA	NA	NA	NA	NA	0
663	NA	1	13.08.2002	2004	566	01.03.2004	3330	0	NA	NA	NA	NA	NA	NA	NA	NA	NA	NA	NA	NA	NA	0	NA	NA	NA	NA	NA	NA	NA	0
664	NA	1	14.08.2002	2004	565	01.03.2004	3295	0	NA	NA	NA	NA	NA	NA	NA	NA	NA	NA	NA	NA	NA	0	NA	NA	NA	NA	NA	NA	NA	0
664	NA	1	14.08.2002	2004	635	10.05.2004	3510	0	NA	NA	NA	NA	NA	NA	NA	NA	NA	NA	NA	NA	NA	0	NA	NA	NA	NA	NA	NA	NA	0
665	NA	1	16.08.2002	2004	635	12.05.2004	2900	0	NA	NA	NA	NA	NA	NA	NA	NA	NA	NA	NA	NA	NA	0	NA	NA	NA	NA	NA	NA	NA	0
666	NA	1	17.08.2002	2004	562	01.03.2004	3201	0	NA	NA	NA	NA	NA	NA	NA	NA	NA	NA	NA	NA	NA	0	NA	NA	NA	NA	NA	NA	NA	0
666	NA	1	17.08.2002	2004	632	10.05.2004	3240	0	NA	NA	NA	NA	NA	NA	NA	NA	NA	NA	NA	NA	NA	0	NA	NA	NA	NA	NA	NA	NA	0
667	NA	1	17.08.2002	2004	564	03.03.2004	3216	0	NA	NA	NA	NA	NA	NA	NA	NA	NA	NA	NA	NA	NA	0	NA	NA	NA	NA	NA	NA	NA	0
667	NA	1	17.08.2002	2004	634	12.05.2004	3080	0	NA	NA	NA	NA	NA	NA	NA	NA	NA	NA	NA	NA	NA	0	NA	NA	NA	NA	NA	NA	NA	0
668	632	0	18.08.2002	2004	591	31.03.2004	3270	1	11.05.2004	3611	NA	NA	1	154	154	NA	NA	NA	NA	NA	NA	1	1	NA	NA	NA	NA	May	spring	1
668	NA	0	18.08.2002	2004	542	11.02.2004	NA	0	NA	NA	NA	NA	NA	NA	NA	NA	NA	NA	NA	NA	NA	0	NA	NA	NA	NA	NA	NA	NA	0
669	NA	1	18.08.2002	2004	617	26.04.2004	NA	0	NA	NA	NA	NA	NA	NA	NA	NA	NA	NA	NA	NA	NA	0	NA	NA	NA	NA	NA	NA	NA	0
669	NA	1	18.08.2002	2004	563	03.03.2004	NA	0	NA	NA	NA	NA	NA	NA	NA	NA	NA	NA	NA	NA	NA	0	NA	NA	NA	NA	NA	NA	NA	0
67	NA	0	24.05.1990	1991	292	12.03.1991	NA	0	NA	NA	NA	NA	NA	NA	NA	NA	NA	NA	NA	NA	NA	0	NA	NA	NA	NA	NA	NA	NA	0
67	NA	0	24.05.1990	1991	320	09.04.1991	NA	0	NA	NA	NA	NA	NA	NA	NA	NA	NA	NA	NA	NA	NA	0	NA	NA	NA	NA	NA	NA	NA	0
67	NA	0	24.05.1990	1991	348	07.05.1991	NA	0	NA	NA	NA	NA	NA	NA	NA	NA	NA	NA	NA	NA	NA	0	NA	NA	NA	NA	NA	NA	NA	0
670	NA	1	18.08.2002	2004	631	10.05.2004	3997	0	NA	NA	NA	NA	NA	NA	NA	NA	NA	NA	NA	NA	NA	0	NA	NA	NA	NA	NA	NA	NA	0
672	NA	1	19.08.2002	2004	632	12.05.2004	3714	0	NA	NA	NA	NA	NA	NA	NA	NA	NA	NA	NA	NA	NA	0	NA	NA	NA	NA	NA	NA	NA	0
672	NA	1	19.08.2002	2004	563	04.03.2004	NA	0	NA	NA	NA	NA	NA	NA	NA	NA	NA	NA	NA	NA	NA	0	NA	NA	NA	NA	NA	NA	NA	0
68	NA	0	09.06.1990	1991	290	26.03.1991	NA	0	NA	NA	NA	NA	NA	NA	NA	NA	NA	NA	NA	NA	NA	0	NA	NA	NA	NA	NA	NA	NA	0
68	NA	0	09.06.1990	1991	318	23.04.1991	NA	0	NA	NA	NA	NA	NA	NA	NA	NA	NA	NA	NA	NA	NA	0	NA	NA	NA	NA	NA	NA	NA	0
68	NA	0	09.06.1990	1991	346	21.05.1991	NA	0	NA	NA	NA	NA	NA	NA	NA	NA	NA	NA	NA	NA	NA	0	NA	NA	NA	NA	NA	NA	NA	0
68	NA	0	09.06.1990	1991	374	18.06.1991	NA	0	NA	NA	NA	NA	NA	NA	NA	NA	NA	NA	NA	NA	NA	0	NA	NA	NA	NA	NA	NA	NA	0
68	NA	0	09.06.1990	1991	402	16.07.1991	NA	0	NA	NA	NA	NA	NA	NA	NA	NA	NA	NA	NA	NA	NA	0	NA	NA	NA	NA	NA	NA	NA	0
68	NA	0	09.06.1990	1991	263	27.02.1991	NA	0	NA	NA	NA	NA	NA	NA	NA	NA	NA	NA	NA	NA	NA	0	NA	NA	NA	NA	NA	NA	NA	0
69	NA	0	09.06.1990	1991	247	11.02.1991	NA	0	NA	NA	NA	NA	NA	NA	NA	NA	NA	NA	NA	NA	NA	0	NA	NA	NA	NA	NA	NA	NA	0
69	NA	0	09.06.1990	1991	276	12.03.1991	NA	0	NA	NA	NA	NA	NA	NA	NA	NA	NA	NA	NA	NA	NA	0	NA	NA	NA	NA	NA	NA	NA	0
69	NA	0	09.06.1990	1991	304	09.04.1991	NA	0	NA	NA	NA	NA	NA	NA	NA	NA	NA	NA	NA	NA	NA	0	NA	NA	NA	NA	NA	NA	NA	0
69	NA	0	09.06.1990	1991	332	07.05.1991	NA	0	NA	NA	NA	NA	NA	NA	NA	NA	NA	NA	NA	NA	NA	0	NA	NA	NA	NA	NA	NA	NA	0
69	NA	0	09.06.1990	1991	360	04.06.1991	NA	0	NA	NA	NA	NA	NA	NA	NA	NA	NA	NA	NA	NA	NA	0	NA	NA	NA	NA	NA	NA	NA	0
69	NA	0	09.06.1990	1991	388	02.07.1991	NA	0	NA	NA	NA	NA	NA	NA	NA	NA	NA	NA	NA	NA	NA	0	NA	NA	NA	NA	NA	NA	NA	0
69	NA	0	09.06.1990	1991	416	30.07.1991	NA	0	NA	NA	NA	NA	NA	NA	NA	NA	NA	NA	NA	NA	NA	0	NA	NA	NA	NA	NA	NA	NA	0
7	444	0	13.03.1989	1990	389	06.04.1990	NA	1	31.05.1990	NA	1	0	1	NA	NA	NA	NA	NA	0	NA	NA	1	1	NA	NA	1	NA	May	spring	1
7	480	0	13.03.1989	1990	427	14.05.1990	NA	1	06.07.1990	NA	0	1	1	NA	NA	NA	NA	NA	0	NA	NA	1	1	NA	NA	0	NA	Jul	summer	0
7	497	0	22.03.1997	1998	451	16.06.1998	NA	1	01.08.1998	NA	0	1	1	NA	NA	41	0	1	1	1030	1030	0	0	NA	0	0	0	Aug	summer	0
7	761	1	22.03.1997	1999	716	08.03.1999	2810	1	22.04.1999	3190	2	0	2	200	100	36	2	0	2	1654	827	0	0	0	NA	1	1	Apr	spring	0
7	NA	1	22.03.1997	1999	877	16.08.1999	2765	0	NA	NA	NA	NA	NA	NA	NA	NA	NA	NA	NA	NA	NA	0	NA	NA	NA	NA	NA	NA	NA	0
7	NA	1	22.03.1997	1999	668	19.01.1999	2840	0	NA	NA	NA	NA	NA	NA	NA	NA	NA	NA	NA	NA	NA	0	NA	NA	NA	NA	NA	NA	NA	0
7	NA	1	22.03.1997	1999	828	28.06.1999	2860	0	NA	NA	NA	NA	NA	NA	NA	NA	NA	NA	NA	NA	NA	0	NA	NA	NA	NA	NA	NA	NA	0
7	NA	0	22.03.1997	1998	355	12.03.1998	NA	0	NA	NA	NA	NA	NA	NA	NA	NA	NA	NA	NA	NA	NA	0	NA	NA	NA	NA	NA	NA	NA	0
7	NA	0	13.03.1989	1990	316	23.01.1990	NA	0	NA	NA	NA	NA	NA	NA	NA	NA	NA	NA	NA	NA	NA	0	NA	NA	NA	NA	NA	NA	NA	0
7	NA	0	13.03.1989	1990	346	22.02.1990	NA	0	NA	NA	NA	NA	NA	NA	NA	NA	NA	NA	NA	NA	NA	0	NA	NA	NA	NA	NA	NA	NA	0
703	701	0	19.04.1987	1989	661	08.02.1989	NA	1	20.03.1989	NA	0	1	1	NA	NA	30	0	1	1	894	894	0	0	NA	0	0	0	Mar	spring	1
703	1458	0	19.04.1987	1991	1410	27.02.1991	NA	1	16.04.1991	NA	NA	NA	2	218	109	30	NA	NA	2	2261	1131	0	0	NA	NA	NA	NA	Apr	spring	0
703	1492	0	19.04.1987	1991	1438	27.03.1991	NA	1	20.05.1991	NA	0	3	3	176	59	NA	NA	NA	0	NA	NA	3	1	NA	NA	0	NA	May	spring	0
703	1578	0	19.04.1987	1991	1535	02.07.1991	NA	1	14.08.1991	NA	0	1	1	119	119	33	0	1	1	1157	1157	0	0	NA	0	0	0	Aug	summer	0
703	NA	0	19.04.1987	1991	1507	04.06.1991	NA	0	NA	NA	NA	NA	NA	NA	NA	NA	NA	NA	NA	NA	NA	0	NA	NA	NA	NA	NA	NA	NA	0
703	NA	0	19.04.1987	1991	1563	30.07.1991	NA	0	NA	NA	NA	NA	NA	NA	NA	NA	NA	NA	NA	NA	NA	0	NA	NA	NA	NA	NA	NA	NA	0
7191	512	0	01.01.1990	1991	463	09.04.1991	NA	1	28.05.1991	NA	0	1	1	113	113	NA	NA	NA	0	NA	NA	1	1	NA	NA	0	NA	May	spring	1
7191	518	0	01.01.1990	1991	463	09.04.1991	NA	1	03.06.1991	NA	2	1	3	304	101	29	2	1	3	1920	640	0	0	0	0	0.666666667	0.666666667	Jun	summer	0
7191	608	0	01.01.1990	1991	547	02.07.1991	NA	1	01.09.1991	NA	0	1	1	107	107	31	0	1	1	998	998	0	0	NA	0	0	0	Sep	autumn	0
7191	903	0	01.01.1990	1992	855	05.05.1992	NA	1	22.06.1992	NA	1	1	2	233	117	37	1	1	2	2447	1224	0	0	0	0	0.5	0.5	Jun	summer	0
7191	977	0	01.01.1990	1992	940	29.07.1992	NA	1	04.09.1992	NA	0	2	2	162	81	NA	NA	NA	0	NA	NA	2	1	NA	NA	0	NA	Sep	autumn	0
7191	NA	0	01.01.1990	1994	1512	21.02.1994	NA	0	NA	NA	NA	NA	NA	NA	NA	NA	NA	NA	NA	NA	NA	0	NA	NA	NA	NA	NA	NA	NA	0
7191	NA	0	01.01.1990	1991	406	11.02.1991	NA	0	NA	NA	NA	NA	NA	NA	NA	NA	NA	NA	NA	NA	NA	0	NA	NA	NA	NA	NA	NA	NA	0
7191	NA	0	01.01.1990	1995	1899	15.03.1995	NA	0	NA	NA	NA	NA	NA	NA	NA	NA	NA	NA	NA	NA	NA	0	NA	NA	NA	NA	NA	NA	NA	0
7191	NA	0	01.01.1990	1991	505	21.05.1991	NA	0	NA	NA	NA	NA	NA	NA	NA	NA	NA	NA	NA	NA	NA	0	NA	NA	NA	NA	NA	NA	NA	0
7191	NA	0	01.01.1990	1994	1659	18.07.1994	NA	0	NA	NA	NA	NA	NA	NA	NA	NA	NA	NA	NA	NA	NA	0	NA	NA	NA	NA	NA	NA	NA	0
7191	NA	0	01.01.1990	1993	1283	07.07.1993	NA	0	NA	NA	NA	NA	NA	NA	NA	NA	NA	NA	NA	NA	NA	0	NA	NA	NA	NA	NA	NA	NA	0
7191	NA	0	01.01.1990	1994	1561	11.04.1994	NA	0	NA	NA	NA	NA	NA	NA	NA	NA	NA	NA	NA	NA	NA	0	NA	NA	NA	NA	NA	NA	NA	0
7191	NA	0	01.01.1990	1994	1464	04.01.1994	NA	0	NA	NA	NA	NA	NA	NA	NA	NA	NA	NA	NA	NA	NA	0	NA	NA	NA	NA	NA	NA	NA	0
7191	NA	0	01.01.1990	1994	1611	31.05.1994	NA	0	NA	NA	NA	NA	NA	NA	NA	NA	NA	NA	NA	NA	NA	0	NA	NA	NA	NA	NA	NA	NA	0
7191	NA	0	01.01.1990	1991	435	12.03.1991	NA	0	NA	NA	NA	NA	NA	NA	NA	NA	NA	NA	NA	NA	NA	0	NA	NA	NA	NA	NA	NA	NA	0
722	NA	0	16.05.1987	1989	634	08.02.1989	NA	0	NA	NA	NA	NA	NA	NA	NA	NA	NA	NA	NA	NA	NA	0	NA	NA	NA	NA	NA	NA	NA	0
722	NA	0	16.05.1987	1990	752	06.06.1989	NA	0	NA	NA	NA	NA	NA	NA	NA	NA	NA	NA	NA	NA	NA	0	NA	NA	NA	NA	NA	NA	NA	0
74	NA	0	16.07.1990	1991	220	21.02.1991	NA	0	NA	NA	NA	NA	NA	NA	NA	NA	NA	NA	NA	NA	NA	0	NA	NA	NA	NA	NA	NA	NA	0
74	NA	0	16.07.1990	1991	253	26.03.1991	NA	0	NA	NA	NA	NA	NA	NA	NA	NA	NA	NA	NA	NA	NA	0	NA	NA	NA	NA	NA	NA	NA	0
74	NA	0	16.07.1990	1991	281	23.04.1991	NA	0	NA	NA	NA	NA	NA	NA	NA	NA	NA	NA	NA	NA	NA	0	NA	NA	NA	NA	NA	NA	NA	0
74	NA	0	16.07.1990	1991	309	21.05.1991	NA	0	NA	NA	NA	NA	NA	NA	NA	NA	NA	NA	NA	NA	NA	0	NA	NA	NA	NA	NA	NA	NA	0
7401	432	0	01.01.1990	1991	406	11.02.1991	NA	1	09.03.1991	NA	1	2	3	NA	NA	39	0	1	1	1353	1353	2	0.67	1	0.5	0.333333333	0	Mar	spring	1
7401	NA	0	01.01.1990	1991	547	02.07.1991	NA	0	NA	NA	NA	NA	NA	NA	NA	NA	NA	NA	NA	NA	NA	0	NA	NA	NA	NA	NA	NA	NA	0
7401	NA	0	01.01.1990	1991	575	30.07.1991	NA	0	NA	NA	NA	NA	NA	NA	NA	NA	NA	NA	NA	NA	NA	0	NA	NA	NA	NA	NA	NA	NA	0
7401	NA	0	01.01.1990	1991	519	04.06.1991	NA	0	NA	NA	NA	NA	NA	NA	NA	NA	NA	NA	NA	NA	NA	0	NA	NA	NA	NA	NA	NA	NA	0
7401	NA	0	01.01.1990	1991	477	23.04.1991	NA	0	NA	NA	NA	NA	NA	NA	NA	NA	NA	NA	NA	NA	NA	0	NA	NA	NA	NA	NA	NA	NA	0
7409	425	0	01.01.1990	1991	406	11.02.1991	NA	1	02.03.1991	NA	0	1	1	NA	NA	NA	NA	NA	0	NA	NA	1	1	NA	NA	0	NA	Mar	spring	1
7412	461	0	01.01.1990	1991	422	27.02.1991	NA	1	07.04.1991	NA	1	1	2	234	117	29	0	1	1	836	836	1	0.5	1	0	0.5	0	Apr	spring	1
7412	498	0	01.01.1990	1991	450	27.03.1991	NA	1	14.05.1991	NA	NA	NA	3	247	82	30	NA	NA	2	1472	736	1	0.33	NA	NA	NA	NA	May	spring	0
7412	556	0	01.01.1990	1991	491	07.05.1991	NA	1	11.07.1991	NA	1	1	2	232	116	33	1	1	2	2445	1223	0	0	0	0	0.5	0.5	Jul	summer	0
7412	NA	0	01.01.1990	1992	855	05.05.1992	NA	0	NA	NA	NA	NA	NA	NA	NA	NA	NA	NA	NA	NA	NA	0	NA	NA	NA	NA	NA	NA	NA	0
7412	NA	0	01.01.1990	1991	589	13.08.1991	NA	0	NA	NA	NA	NA	NA	NA	NA	NA	NA	NA	NA	NA	NA	0	NA	NA	NA	NA	NA	NA	NA	0
7412	NA	0	01.01.1990	1991	533	18.06.1991	NA	0	NA	NA	NA	NA	NA	NA	NA	NA	NA	NA	NA	NA	NA	0	NA	NA	NA	NA	NA	NA	NA	0
7413	452	0	01.01.1990	1991	406	11.02.1991	NA	1	29.03.1991	NA	NA	NA	3	NA	NA	31	1	0	1	671	671	2	0.67	NA	NA	NA	1	Mar	spring	1
7413	535	0	01.01.1990	1991	491	07.05.1991	NA	1	20.06.1991	NA	0	2	2	224	112	33	0	2	2	1712	856	0	0	NA	0	0	0	Jun	summer	0
7413	616	0	01.01.1990	1991	575	30.07.1991	NA	1	09.09.1991	NA	1	0	1	118	118	NA	NA	NA	0	NA	NA	1	1	NA	NA	1	NA	Sep	autumn	0
7413	894	0	01.01.1990	1992	855	05.05.1992	NA	1	13.06.1992	NA	1	2	3	319	106	34	1	0	1	1037	1037	2	0.67	0	1	0.333333333	1	Jun	summer	0
7413	928	0	01.01.1990	1992	855	05.05.1992	NA	1	17.07.1992	NA	NA	NA	4	394	99	NA	NA	NA	0	NA	NA	4	1	NA	NA	NA	NA	Jul	summer	0
7413	972	0	01.01.1990	1992	931	20.07.1992	NA	1	30.08.1992	NA	1	2	3	369	123	39	1	2	3	3092	1031	0	0	0	0	0.333333333	0.333333333	Aug	summer	0
7413	1287	0	01.01.1990	1993	1240	25.05.1993	NA	1	11.07.1993	NA	1	1	2	219	110	33	1	1	2	2949	1475	0	0	0	0	0.5	0.5	Jul	summer	0
7413	1551	0	01.01.1990	1994	1512	21.02.1994	NA	1	01.04.1994	NA	2	1	3	261	87	38	1	1	2	2008	1004	1	0.33	0.5	0	0.666666667	0.5	Apr	spring	0
7413	1628	0	01.01.1990	1994	1589	09.05.1994	NA	1	17.06.1994	NA	0	3	3	336	112	31	0	3	3	2587	862	0	0	NA	0	0	0	Jun	summer	0
7413	1701	0	01.01.1990	1994	1659	18.07.1994	NA	1	29.08.1994	NA	1	0	1	154	154	30	1	0	1	1280	1280	0	0	0	NA	1	1	Aug	summer	0
7413	1940	0	01.01.1990	1995	1899	15.03.1995	NA	1	25.04.1995	NA	NA	NA	2	227	114	NA	NA	NA	0	NA	NA	2	1	NA	NA	NA	NA	Apr	spring	0
7413	NA	0	01.01.1990	1994	1464	04.01.1994	NA	0	NA	NA	NA	NA	NA	NA	NA	NA	NA	NA	NA	NA	NA	0	NA	NA	NA	NA	NA	NA	NA	0
7413	NA	0	01.01.1990	1991	519	04.06.1991	NA	0	NA	NA	NA	NA	NA	NA	NA	NA	NA	NA	NA	NA	NA	0	NA	NA	NA	NA	NA	NA	NA	0
7413	NA	0	01.01.1990	1993	1320	13.08.1993	NA	0	NA	NA	NA	NA	NA	NA	NA	NA	NA	NA	NA	NA	NA	0	NA	NA	NA	NA	NA	NA	NA	0
7413	NA	0	01.01.1990	1991	435	12.03.1991	NA	0	NA	NA	NA	NA	NA	NA	NA	NA	NA	NA	NA	NA	NA	0	NA	NA	NA	NA	NA	NA	NA	0
7416	NA	0	01.01.1990	1991	422	27.02.1991	NA	0	NA	NA	NA	NA	NA	NA	NA	NA	NA	NA	NA	NA	NA	0	NA	NA	NA	NA	NA	NA	NA	0
7416	NA	0	01.01.1990	1991	450	27.03.1991	NA	0	NA	NA	NA	NA	NA	NA	NA	NA	NA	NA	NA	NA	NA	0	NA	NA	NA	NA	NA	NA	NA	0
7417	467	0	01.01.1990	1991	422	27.02.1991	NA	1	13.04.1991	NA	NA	NA	2	206	103	32	NA	NA	2	2294	1147	0	0	NA	NA	NA	NA	Apr	spring	1
742	613	0	09.07.1987	1989	558	17.01.1989	NA	1	13.03.1989	NA	1	1	2	NA	NA	29	1	1	2	2210	1105	0	0	0	0	0.5	0.5	Mar	spring	1
742	657	0	09.07.1987	1989	595	23.02.1989	NA	1	26.04.1989	NA	3	0	3	NA	NA	33	3	0	3	3965	1322	0	0	0	NA	1	1	Apr	spring	0
742	1374	0	09.07.1987	1991	1329	27.02.1991	NA	1	13.04.1991	NA	NA	NA	3	282	94	30	2	0	2	1973	987	1	0.33	NA	NA	NA	1	Apr	spring	0
742	1453	0	09.07.1987	1991	1412	21.05.1991	NA	1	01.07.1991	NA	2	1	3	319	106	31	2	1	3	2184	728	0	0	0	0	0.666666667	0.666666667	Jul	summer	0
742	1536	0	09.07.1987	1991	1496	13.08.1991	NA	1	22.09.1991	NA	NA	NA	3	290	97	NA	NA	NA	3	NA	NA	0	0	NA	NA	NA	NA	Sep	autumn	0
742	NA	0	09.07.1987	1991	1356	26.03.1991	NA	0	NA	NA	NA	NA	NA	NA	NA	NA	NA	NA	NA	NA	NA	0	NA	NA	NA	NA	NA	NA	NA	0
7421	NA	0	01.01.1990	1993	1295	19.07.1993	NA	0	NA	NA	NA	NA	NA	NA	NA	NA	NA	NA	NA	NA	NA	0	NA	NA	NA	NA	NA	NA	NA	0
7421	NA	0	01.01.1990	1993	1240	25.05.1993	NA	0	NA	NA	NA	NA	NA	NA	NA	NA	NA	NA	NA	NA	NA	0	NA	NA	NA	NA	NA	NA	NA	0
7426	411	0	01.01.1990	1991	NA	NA	NA	1	16.02.1991	NA	NA	NA	1	NA	NA	39	NA	NA	1	1109	1109	0	0	NA	NA	NA	NA	Feb	winter	0
7426	492	0	01.01.1990	1991	450	27.03.1991	NA	1	08.05.1991	NA	NA	NA	3	413	138	33	NA	NA	3	2716	905	0	0	NA	NA	NA	NA	May	spring	1
7426	575	0	01.01.1990	1991	533	18.06.1991	NA	1	30.07.1991	NA	2	0	2	203	102	34	2	0	2	1407	704	0	0	0	NA	1	1	Jul	summer	0
7426	611	0	01.01.1990	1991	561	16.07.1991	NA	1	04.09.1991	NA	1	3	4	398	100	35	0	1	1	727	727	3	0.75	1	0.67	0.25	0	Sep	autumn	0
7426	895	0	01.01.1990	1992	855	05.05.1992	NA	1	14.06.1992	NA	2	1	3	313	104	41	1	1	2	1167	584	1	0.33	0.5	0	0.666666667	0.5	Jun	summer	0
7426	936	0	01.01.1990	1992	855	05.05.1992	NA	1	25.07.1992	NA	1	2	3	247	82	39	0	1	1	892	892	2	0.67	1	0.5	0.333333333	0	Jul	summer	0
7426	980	0	01.01.1990	1992	NA	NA	NA	1	07.09.1992	NA	1	1	2	192	96	31	0	1	1	1123	1123	1	0.5	1	0	0.5	0	Sep	autumn	0
7426	1288	0	01.01.1990	1993	1247	01.06.1993	NA	1	12.07.1993	NA	1	2	3	262	87	NA	NA	NA	0	NA	NA	3	1	NA	NA	0.333333333	NA	Jul	summer	0
7426	1329	0	01.01.1990	1993	1295	19.07.1993	NA	1	22.08.1993	NA	2	0	2	212	106	33	1	0	1	966	966	1	0.5	0.5	NA	1	1	Aug	summer	0
7426	1509	0	01.01.1990	1994	1470	10.01.1994	NA	1	18.02.1994	NA	0	1	1	108	108	NA	NA	NA	0	NA	NA	1	1	NA	NA	0	NA	Feb	winter	0
7426	1552	0	01.01.1990	1994	1512	21.02.1994	NA	1	02.04.1994	NA	1	2	3	307	102	37	1	2	3	2266	755	0	0	0	0	0.333333333	0.333333333	Apr	spring	0
7426	1629	0	01.01.1990	1994	1589	09.05.1994	NA	1	18.06.1994	NA	NA	NA	3	305	102	NA	NA	NA	0	NA	NA	3	1	NA	NA	NA	NA	Jun	summer	0
7426	1958	0	01.01.1990	1995	1913	29.03.1995	NA	1	13.05.1995	NA	1	0	1	92	92	NA	NA	NA	0	NA	NA	1	1	NA	NA	1	NA	May	spring	0
7426	NA	0	01.01.1990	1991	477	23.04.1991	NA	0	NA	NA	NA	NA	NA	NA	NA	NA	NA	NA	NA	NA	NA	0	NA	NA	NA	NA	NA	NA	NA	0
7427	NA	0	01.01.1990	1991	422	27.02.1991	NA	0	NA	NA	NA	NA	NA	NA	NA	NA	NA	NA	NA	NA	NA	0	NA	NA	NA	NA	NA	NA	NA	0
7427	NA	0	01.01.1990	1991	491	07.05.1991	NA	0	NA	NA	NA	NA	NA	NA	NA	NA	NA	NA	NA	NA	NA	0	NA	NA	NA	NA	NA	NA	NA	0
7435	NA	0	01.01.1990	1991	463	09.04.1991	NA	0	NA	NA	NA	NA	NA	NA	NA	NA	NA	NA	NA	NA	NA	0	NA	NA	NA	NA	NA	NA	NA	0
7435	NA	0	01.01.1990	1991	406	11.02.1991	NA	0	NA	NA	NA	NA	NA	NA	NA	NA	NA	NA	NA	NA	NA	0	NA	NA	NA	NA	NA	NA	NA	0
7435	NA	0	01.01.1990	1991	491	07.05.1991	NA	0	NA	NA	NA	NA	NA	NA	NA	NA	NA	NA	NA	NA	NA	0	NA	NA	NA	NA	NA	NA	NA	0
7435	NA	0	01.01.1990	1991	547	02.07.1991	NA	0	NA	NA	NA	NA	NA	NA	NA	NA	NA	NA	NA	NA	NA	0	NA	NA	NA	NA	NA	NA	NA	0
7435	NA	0	01.01.1990	1991	575	30.07.1991	NA	0	NA	NA	NA	NA	NA	NA	NA	NA	NA	NA	NA	NA	NA	0	NA	NA	NA	NA	NA	NA	NA	0
7435	NA	0	01.01.1990	1991	435	12.03.1991	NA	0	NA	NA	NA	NA	NA	NA	NA	NA	NA	NA	NA	NA	NA	0	NA	NA	NA	NA	NA	NA	NA	0
7436	NA	0	01.01.1990	1991	533	18.06.1991	NA	0	NA	NA	NA	NA	NA	NA	NA	NA	NA	NA	NA	NA	NA	0	NA	NA	NA	NA	NA	NA	NA	0
7436	NA	0	01.01.1990	1991	463	09.04.1991	NA	0	NA	NA	NA	NA	NA	NA	NA	NA	NA	NA	NA	NA	NA	0	NA	NA	NA	NA	NA	NA	NA	0
7436	NA	0	01.01.1990	1991	406	11.02.1991	NA	0	NA	NA	NA	NA	NA	NA	NA	NA	NA	NA	NA	NA	NA	0	NA	NA	NA	NA	NA	NA	NA	0
7436	NA	0	01.01.1990	1991	435	12.03.1991	NA	0	NA	NA	NA	NA	NA	NA	NA	NA	NA	NA	NA	NA	NA	0	NA	NA	NA	NA	NA	NA	NA	0
7436	NA	0	01.01.1990	1991	589	13.08.1991	NA	0	NA	NA	NA	NA	NA	NA	NA	NA	NA	NA	NA	NA	NA	0	NA	NA	NA	NA	NA	NA	NA	0
7436	NA	0	01.01.1990	1991	505	21.05.1991	NA	0	NA	NA	NA	NA	NA	NA	NA	NA	NA	NA	NA	NA	NA	0	NA	NA	NA	NA	NA	NA	NA	0
7442	421	0	01.01.1990	1991	NA	NA	NA	1	26.02.1991	NA	NA	NA	1	NA	NA	50	NA	NA	1	1406	1406	0	0	NA	NA	NA	NA	Feb	winter	0
7442	516	0	01.01.1990	1991	477	23.04.1991	NA	1	01.06.1991	NA	1	2	3	310	103	22	0	2	2	1166	583	1	0.33	1	0	0.333333333	0	Jun	summer	1
7442	NA	0	01.01.1990	1991	406	11.02.1991	NA	0	NA	NA	NA	NA	NA	NA	NA	NA	NA	NA	NA	NA	NA	0	NA	NA	NA	NA	NA	NA	NA	0
7451	424	0	01.01.1990	1991	NA	NA	NA	1	01.03.1991	NA	NA	NA	2	NA	NA	NA	NA	NA	0	NA	NA	2	1	NA	NA	NA	NA	Mar	spring	0
7451	461	0	01.01.1990	1991	422	27.02.1991	NA	1	07.04.1991	NA	2	1	3	NA	NA	NA	NA	NA	0	NA	NA	3	1	NA	NA	0.666666667	NA	Apr	spring	1
7451	535	0	01.01.1990	1991	491	07.05.1991	NA	1	20.06.1991	NA	0	1	1	108	108	NA	NA	NA	0	NA	NA	1	1	NA	NA	0	NA	Jun	summer	0
7451	568	0	01.01.1990	1991	519	04.06.1991	NA	1	23.07.1991	NA	3	1	4	412	103	NA	NA	NA	0	NA	NA	4	1	NA	NA	0.75	NA	Jul	summer	0
7451	616	0	01.01.1990	1991	575	30.07.1991	NA	1	09.09.1991	NA	2	0	2	225	113	NA	NA	NA	0	NA	NA	2	1	NA	NA	1	NA	Sep	autumn	0
7451	NA	0	01.01.1990	1991	450	27.03.1991	NA	0	NA	NA	NA	NA	NA	NA	NA	NA	NA	NA	NA	NA	NA	0	NA	NA	NA	NA	NA	NA	NA	0
7452	NA	0	01.01.1990	1991	406	11.02.1991	NA	0	NA	NA	NA	NA	NA	NA	NA	NA	NA	NA	NA	NA	NA	0	NA	NA	NA	NA	NA	NA	NA	0
7471	463	0	01.01.1990	1991	422	27.02.1991	NA	1	09.04.1991	NA	NA	NA	2	197	99	34	NA	NA	2	1650	825	0	0	NA	NA	NA	NA	Apr	spring	1
7471	512	0	01.01.1990	1991	450	27.03.1991	NA	1	28.05.1991	NA	NA	NA	1	NA	NA	NA	NA	NA	0	NA	NA	1	1	NA	NA	NA	NA	May	spring	0
7471	NA	0	01.01.1990	1992	855	05.05.1992	NA	0	NA	NA	NA	NA	NA	NA	NA	NA	NA	NA	NA	NA	NA	0	NA	NA	NA	NA	NA	NA	NA	0
7471	NA	0	01.01.1990	1994	1470	10.01.1994	NA	0	NA	NA	NA	NA	NA	NA	NA	NA	NA	NA	NA	NA	NA	0	NA	NA	NA	NA	NA	NA	NA	0
7471	NA	0	01.01.1990	1991	533	18.06.1991	NA	0	NA	NA	NA	NA	NA	NA	NA	NA	NA	NA	NA	NA	NA	0	NA	NA	NA	NA	NA	NA	NA	0
7471	NA	0	01.01.1990	1991	561	16.07.1991	NA	0	NA	NA	NA	NA	NA	NA	NA	NA	NA	NA	NA	NA	NA	0	NA	NA	NA	NA	NA	NA	NA	0
7471	NA	0	01.01.1990	1991	505	21.05.1991	NA	0	NA	NA	NA	NA	NA	NA	NA	NA	NA	NA	NA	NA	NA	0	NA	NA	NA	NA	NA	NA	NA	0
7471	NA	0	01.01.1990	1991	589	13.08.1991	NA	0	NA	NA	NA	NA	NA	NA	NA	NA	NA	NA	NA	NA	NA	0	NA	NA	NA	NA	NA	NA	NA	0
75	252	0	16.07.1990	1991	210	11.02.1991	NA	1	25.03.1991	NA	NA	NA	1	NA	NA	29	NA	NA	1	1264	1264	0	0	NA	NA	NA	NA	Mar	spring	1
75	322	0	16.07.1990	1991	281	23.04.1991	NA	1	03.06.1991	NA	NA	NA	2	210	105	29	NA	NA	2	1912	956	0	0	NA	NA	NA	NA	Jun	summer	0
75	396	0	16.07.1990	1991	351	02.07.1991	NA	1	16.08.1991	NA	0	1	1	121	121	31	0	1	1	1202	1202	0	0	NA	0	0	0	Aug	summer	0
75	NA	0	16.07.1990	1992	659	05.05.1992	NA	0	NA	NA	NA	NA	NA	NA	NA	NA	NA	NA	NA	NA	NA	0	NA	NA	NA	NA	NA	NA	NA	0
75	NA	0	16.07.1990	1991	379	30.07.1991	NA	0	NA	NA	NA	NA	NA	NA	NA	NA	NA	NA	NA	NA	NA	0	NA	NA	NA	NA	NA	NA	NA	0
75	NA	0	16.07.1990	1991	239	12.03.1991	NA	0	NA	NA	NA	NA	NA	NA	NA	NA	NA	NA	NA	NA	NA	0	NA	NA	NA	NA	NA	NA	NA	0
75	NA	0	16.07.1990	1991	309	21.05.1991	NA	0	NA	NA	NA	NA	NA	NA	NA	NA	NA	NA	NA	NA	NA	0	NA	NA	NA	NA	NA	NA	NA	0
75	NA	0	16.07.1990	1993	1044	25.05.1993	NA	0	NA	NA	NA	NA	NA	NA	NA	NA	NA	NA	NA	NA	NA	0	NA	NA	NA	NA	NA	NA	NA	0
751	394	1	15.03.2003	2004	352	01.03.2004	3214	1	12.04.2004	3548	NA	NA	1	87	87	NA	NA	NA	0	NA	NA	1	1	NA	NA	NA	NA	Apr	spring	1
751	NA	1	15.03.2003	2004	422	10.05.2004	3339	0	NA	NA	NA	NA	NA	NA	NA	NA	NA	NA	NA	NA	NA	0	NA	NA	NA	NA	NA	NA	NA	0
752	NA	1	16.04.2003	2004	392	12.05.2004	3063	0	NA	NA	NA	NA	NA	NA	NA	NA	NA	NA	NA	NA	NA	0	NA	NA	NA	NA	NA	NA	NA	0
752	NA	1	16.04.2003	2004	320	01.03.2004	3192	0	NA	NA	NA	NA	NA	NA	NA	NA	NA	NA	NA	NA	NA	0	NA	NA	NA	NA	NA	NA	NA	0
753	NA	1	15.05.2003	2004	363	12.05.2004	3925	0	NA	NA	NA	NA	NA	NA	NA	NA	NA	NA	NA	NA	NA	0	NA	NA	NA	NA	NA	NA	NA	0
754	NA	1	15.05.2003	2004	363	12.05.2004	2762	0	NA	NA	NA	NA	NA	NA	NA	NA	NA	NA	NA	NA	NA	0	NA	NA	NA	NA	NA	NA	NA	0
755	NA	1	17.05.2003	2004	291	03.03.2004	3236	0	NA	NA	NA	NA	NA	NA	NA	NA	NA	NA	NA	NA	NA	0	NA	NA	NA	NA	NA	NA	NA	0
755	NA	1	17.05.2003	2004	361	12.05.2004	3161	0	NA	NA	NA	NA	NA	NA	NA	NA	NA	NA	NA	NA	NA	0	NA	NA	NA	NA	NA	NA	NA	0
756	NA	1	17.05.2003	2004	291	03.03.2004	3225	0	NA	NA	NA	NA	NA	NA	NA	NA	NA	NA	NA	NA	NA	0	NA	NA	NA	NA	NA	NA	NA	0
756	NA	1	17.05.2003	2004	361	12.05.2004	3143	0	NA	NA	NA	NA	NA	NA	NA	NA	NA	NA	NA	NA	NA	0	NA	NA	NA	NA	NA	NA	NA	0
759	NA	1	20.05.2003	2004	356	10.05.2004	2847	0	NA	NA	NA	NA	NA	NA	NA	NA	NA	NA	NA	NA	NA	0	NA	NA	NA	NA	NA	NA	NA	0
761	NA	1	02.06.2003	2004	343	10.05.2004	3165	0	NA	NA	NA	NA	NA	NA	NA	NA	NA	NA	NA	NA	NA	0	NA	NA	NA	NA	NA	NA	NA	0
761	NA	1	02.06.2003	2004	273	01.03.2004	NA	0	NA	NA	NA	NA	NA	NA	NA	NA	NA	NA	NA	NA	NA	0	NA	NA	NA	NA	NA	NA	NA	0
762	NA	1	02.06.2003	2004	343	10.05.2004	3152	0	NA	NA	NA	NA	NA	NA	NA	NA	NA	NA	NA	NA	NA	0	NA	NA	NA	NA	NA	NA	NA	0
81	NA	0	21.07.1990	1991	205	11.02.1991	NA	0	NA	NA	NA	NA	NA	NA	NA	NA	NA	NA	NA	NA	NA	0	NA	NA	NA	NA	NA	NA	NA	0
81	NA	0	21.07.1990	1991	234	12.03.1991	NA	0	NA	NA	NA	NA	NA	NA	NA	NA	NA	NA	NA	NA	NA	0	NA	NA	NA	NA	NA	NA	NA	0
81	NA	0	21.07.1990	1991	262	09.04.1991	NA	0	NA	NA	NA	NA	NA	NA	NA	NA	NA	NA	NA	NA	NA	0	NA	NA	NA	NA	NA	NA	NA	0
81	NA	0	21.07.1990	1991	290	07.05.1991	NA	0	NA	NA	NA	NA	NA	NA	NA	NA	NA	NA	NA	NA	NA	0	NA	NA	NA	NA	NA	NA	NA	0
81	NA	0	21.07.1990	1991	318	04.06.1991	NA	0	NA	NA	NA	NA	NA	NA	NA	NA	NA	NA	NA	NA	NA	0	NA	NA	NA	NA	NA	NA	NA	0
81	NA	0	21.07.1990	1991	346	02.07.1991	NA	0	NA	NA	NA	NA	NA	NA	NA	NA	NA	NA	NA	NA	NA	0	NA	NA	NA	NA	NA	NA	NA	0
81	NA	0	21.07.1990	1991	374	30.07.1991	NA	0	NA	NA	NA	NA	NA	NA	NA	NA	NA	NA	NA	NA	NA	0	NA	NA	NA	NA	NA	NA	NA	0
814 F	1187	0	01.01.1988	1991	1137	11.02.1991	NA	1	02.04.1991	NA	1	0	3	NA	NA	34	1	0	1	1136	1136	2	0.67	0	NA	1	1	Apr	spring	1
814 F	1226	0	01.01.1988	1991	1137	11.02.1991	NA	1	11.05.1991	NA	NA	NA	3	NA	NA	NA	NA	NA	0	NA	NA	3	1	NA	NA	NA	NA	May	spring	0
814 F	1231	0	01.01.1988	1991	1137	11.02.1991	NA	1	16.05.1991	NA	0	1	1	NA	NA	NA	NA	NA	0	NA	NA	1	1	NA	NA	0	NA	May	spring	0
814 F	NA	0	01.01.1988	1991	1222	07.05.1991	NA	0	NA	NA	NA	NA	NA	NA	NA	NA	NA	NA	NA	NA	NA	0	NA	NA	NA	NA	NA	NA	NA	0
814 F	NA	0	01.01.1988	1991	1250	04.06.1991	NA	0	NA	NA	NA	NA	NA	NA	NA	NA	NA	NA	NA	NA	NA	0	NA	NA	NA	NA	NA	NA	NA	0
818	NA	0	03.04.1988	1991	1054	21.02.1991	NA	0	NA	NA	NA	NA	NA	NA	NA	NA	NA	NA	NA	NA	NA	0	NA	NA	NA	NA	NA	NA	NA	0
818	NA	0	03.04.1988	1991	1143	21.05.1991	NA	0	NA	NA	NA	NA	NA	NA	NA	NA	NA	NA	NA	NA	NA	0	NA	NA	NA	NA	NA	NA	NA	0
818	NA	0	03.04.1988	1991	1171	18.06.1991	NA	0	NA	NA	NA	NA	NA	NA	NA	NA	NA	NA	NA	NA	NA	0	NA	NA	NA	NA	NA	NA	NA	0
818	NA	0	03.04.1988	1991	1115	23.04.1991	NA	0	NA	NA	NA	NA	NA	NA	NA	NA	NA	NA	NA	NA	NA	0	NA	NA	NA	NA	NA	NA	NA	0
818	NA	0	03.04.1988	1991	1199	16.07.1991	NA	0	NA	NA	NA	NA	NA	NA	NA	NA	NA	NA	NA	NA	NA	0	NA	NA	NA	NA	NA	NA	NA	0
818	NA	0	03.04.1988	1991	1088	27.03.1991	NA	0	NA	NA	NA	NA	NA	NA	NA	NA	NA	NA	NA	NA	NA	0	NA	NA	NA	NA	NA	NA	NA	0
82	174	0	01.10.1990	1991	133	11.02.1991	NA	1	24.03.1991	NA	0	1	1	NA	NA	30	0	1	1	1252	1252	0	0	NA	0	0	0	Mar	spring	1
82	244	0	01.10.1990	1991	204	23.04.1991	NA	1	02.06.1991	NA	NA	NA	2	264	132	30	NA	NA	2	2318	1159	0	0	NA	NA	NA	NA	Jun	summer	0
82	315	0	01.10.1990	1991	274	02.07.1991	NA	1	12.08.1991	NA	2	0	2	219	110	32	2	0	2	2486	1243	0	0	0	NA	1	1	Aug	summer	0
82	NA	0	01.10.1990	1992	582	05.05.1992	NA	0	NA	NA	NA	NA	NA	NA	NA	NA	NA	NA	NA	NA	NA	0	NA	NA	NA	NA	NA	NA	NA	0
82	NA	0	01.10.1990	1991	162	12.03.1991	NA	0	NA	NA	NA	NA	NA	NA	NA	NA	NA	NA	NA	NA	NA	0	NA	NA	NA	NA	NA	NA	NA	0
825	NA	0	19.04.1988	1991	1044	27.02.1991	NA	0	NA	NA	NA	NA	NA	NA	NA	NA	NA	NA	NA	NA	NA	0	NA	NA	NA	NA	NA	NA	NA	0
825	NA	0	19.04.1988	1991	1072	27.03.1991	NA	0	NA	NA	NA	NA	NA	NA	NA	NA	NA	NA	NA	NA	NA	0	NA	NA	NA	NA	NA	NA	NA	0
826	288	0	19.04.1988	1989	NA	NA	NA	1	01.02.1989	NA	NA	NA	1	NA	NA	NA	NA	NA	0	NA	NA	1	1	NA	NA	NA	NA	Feb	winter	0
826	343	0	19.04.1988	1989	NA	NA	NA	1	28.03.1989	NA	1	1	2	NA	NA	35	0	1	1	1470	1470	1	0.5	1	0	0.5	0	Mar	spring	0
836	NA	0	12.05.1988	1991	1034	12.03.1991	NA	0	NA	NA	NA	NA	NA	NA	NA	NA	NA	NA	NA	NA	NA	0	NA	NA	NA	NA	NA	NA	NA	0
836	NA	0	12.05.1988	1991	1062	09.04.1991	NA	0	NA	NA	NA	NA	NA	NA	NA	NA	NA	NA	NA	NA	NA	0	NA	NA	NA	NA	NA	NA	NA	0
836	NA	0	12.05.1988	1991	1090	07.05.1991	NA	0	NA	NA	NA	NA	NA	NA	NA	NA	NA	NA	NA	NA	NA	0	NA	NA	NA	NA	NA	NA	NA	0
836	NA	0	12.05.1988	1991	1160	16.07.1991	NA	0	NA	NA	NA	NA	NA	NA	NA	NA	NA	NA	NA	NA	NA	0	NA	NA	NA	NA	NA	NA	NA	0
836	NA	0	12.05.1988	1991	1005	11.02.1991	NA	0	NA	NA	NA	NA	NA	NA	NA	NA	NA	NA	NA	NA	NA	0	NA	NA	NA	NA	NA	NA	NA	0
841	362	0	19.05.1988	1989	NA	NA	NA	1	16.05.1989	NA	1	0	1	NA	NA	29	1	0	1	1147	1147	0	0	0	NA	1	1	May	spring	0
841	404	0	19.05.1988	1989	NA	NA	NA	1	27.06.1989	NA	1	1	2	NA	NA	29	1	1	2	NA	NA	0	0	0	0	0.5	0.5	Jun	summer	0
842	1043	0	19.05.1988	1991	998	11.02.1991	NA	1	28.03.1991	NA	1	1	2	NA	NA	32	1	1	2	1878	939	0	0	0	0	0.5	0.5	Mar	spring	1
842	NA	0	19.05.1988	1991	1027	12.03.1991	NA	0	NA	NA	NA	NA	NA	NA	NA	NA	NA	NA	NA	NA	NA	0	NA	NA	NA	NA	NA	NA	NA	0
847	288	0	29.05.1988	1989	NA	NA	NA	1	13.03.1989	NA	1	1	2	NA	NA	28	1	1	2	1551	776	0	0	0	0	0.5	0.5	Mar	spring	0
847	327	0	29.05.1988	1989	NA	NA	NA	1	21.04.1989	NA	2	2	4	NA	NA	31	1	0	1	1150	1150	3	0.75	0.5	1	0.5	1	Apr	spring	0
85	208	0	30.09.1990	1991	150	27.02.1991	NA	1	26.04.1991	NA	1	0	1	98	98	32	1	0	1	1194	1194	0	0	0	NA	1	1	Apr	spring	1
85	247	0	30.09.1990	1991	205	23.04.1991	NA	1	04.06.1991	NA	NA	NA	3	345	115	28	1	1	2	1820	910	1	0.33	NA	NA	NA	0.5	Jun	summer	0
85	318	0	30.09.1990	1991	275	02.07.1991	NA	1	14.08.1991	NA	NA	NA	1	110	110	NA	NA	NA	0	NA	NA	1	1	NA	NA	NA	NA	Aug	summer	0
85	NA	0	30.09.1990	1991	178	27.03.1991	NA	0	NA	NA	NA	NA	NA	NA	NA	NA	NA	NA	NA	NA	NA	0	NA	NA	NA	NA	NA	NA	NA	0
85	NA	0	30.09.1990	1991	303	30.07.1991	NA	0	NA	NA	NA	NA	NA	NA	NA	NA	NA	NA	NA	NA	NA	0	NA	NA	NA	NA	NA	NA	NA	0
858	NA	0	18.06.1988	1989	235	08.02.1989	NA	0	NA	NA	NA	NA	NA	NA	NA	NA	NA	NA	NA	NA	NA	0	NA	NA	NA	NA	NA	NA	NA	0
873	NA	0	07.07.1988	1991	1076	18.06.1991	NA	0	NA	NA	NA	NA	NA	NA	NA	NA	NA	NA	NA	NA	NA	0	NA	NA	NA	NA	NA	NA	NA	0
873	NA	0	07.07.1988	1991	1104	16.07.1991	NA	0	NA	NA	NA	NA	NA	NA	NA	NA	NA	NA	NA	NA	NA	0	NA	NA	NA	NA	NA	NA	NA	0
873	NA	0	07.07.1988	1991	1132	13.08.1991	NA	0	NA	NA	NA	NA	NA	NA	NA	NA	NA	NA	NA	NA	NA	0	NA	NA	NA	NA	NA	NA	NA	0
873	NA	0	07.07.1988	1991	949	11.02.1991	NA	0	NA	NA	NA	NA	NA	NA	NA	NA	NA	NA	NA	NA	NA	0	NA	NA	NA	NA	NA	NA	NA	0
873	NA	0	07.07.1988	1991	1006	09.04.1991	NA	0	NA	NA	NA	NA	NA	NA	NA	NA	NA	NA	NA	NA	NA	0	NA	NA	NA	NA	NA	NA	NA	0
873	NA	0	07.07.1988	1991	978	12.03.1991	NA	0	NA	NA	NA	NA	NA	NA	NA	NA	NA	NA	NA	NA	NA	0	NA	NA	NA	NA	NA	NA	NA	0
876	264	0	07.07.1988	1989	NA	NA	NA	1	28.03.1989	NA	1	0	1	NA	NA	NA	NA	NA	0	NA	NA	1	1	NA	NA	1	NA	Mar	spring	0
878	1000	0	07.07.1988	1991	949	11.02.1991	NA	1	03.04.1991	NA	NA	NA	1	107	107	33	NA	NA	1	1412	1412	0	0	NA	NA	NA	NA	Apr	spring	1
878	1107	0	07.07.1988	1991	1062	04.06.1991	NA	1	19.07.1991	NA	2	1	3	332	111	31	2	1	3	2734	911	0	0	0	0	0.666666667	0.666666667	Jul	summer	0
878	NA	0	07.07.1988	1991	1034	07.05.1991	NA	0	NA	NA	NA	NA	NA	NA	NA	NA	NA	NA	NA	NA	NA	0	NA	NA	NA	NA	NA	NA	NA	0
878	NA	0	07.07.1988	1991	978	12.03.1991	NA	0	NA	NA	NA	NA	NA	NA	NA	NA	NA	NA	NA	NA	NA	0	NA	NA	NA	NA	NA	NA	NA	0
878	NA	0	07.07.1988	1991	1090	02.07.1991	NA	0	NA	NA	NA	NA	NA	NA	NA	NA	NA	NA	NA	NA	NA	0	NA	NA	NA	NA	NA	NA	NA	0
9	NA	0	20.03.1989	1990	353	08.03.1990	NA	0	NA	NA	NA	NA	NA	NA	NA	NA	NA	NA	NA	NA	NA	0	NA	NA	NA	NA	NA	NA	NA	0
9	NA	0	20.03.1989	1990	325	08.02.1990	NA	0	NA	NA	NA	NA	NA	NA	NA	NA	NA	NA	NA	NA	NA	0	NA	NA	NA	NA	NA	NA	NA	0
9	NA	0	20.03.1989	1990	402	26.04.1990	NA	0	NA	NA	NA	NA	NA	NA	NA	NA	NA	NA	NA	NA	NA	0	NA	NA	NA	NA	NA	NA	NA	0
902	NA	0	05.03.1994	1995	375	15.03.1995	NA	0	NA	NA	NA	NA	NA	NA	NA	NA	NA	NA	NA	NA	NA	0	NA	NA	NA	NA	NA	NA	NA	0
902	NA	0	05.03.1994	1995	453	01.06.1995	NA	0	NA	NA	NA	NA	NA	NA	NA	NA	NA	NA	NA	NA	NA	0	NA	NA	NA	NA	NA	NA	NA	0
903	393	0	13.03.1994	1995	353	01.03.1995	NA	1	10.04.1995	NA	1	0	1	68	68	NA	NA	NA	0	NA	NA	1	1	NA	NA	1	NA	Apr	spring	1
903	499	0	13.03.1994	1995	458	14.06.1995	NA	1	25.07.1995	NA	2	1	3	344	115	41	2	1	3	2976	992	0	0	0	0	0.666666667	0.666666667	Jul	summer	0
903	766	0	13.03.1994	1996	725	07.03.1996	NA	1	17.04.1996	NA	1	1	2	246	123	33	1	0	1	1009	1009	1	0.5	0	1	0.5	1	Apr	spring	0
903	805	0	13.03.1994	1996	725	07.03.1996	NA	1	26.05.1996	NA	1	2	3	364	121	31	1	2	3	2782	927	0	0	0	0	0.333333333	0.333333333	May	spring	0
903	842	0	13.03.1994	1996	799	20.05.1996	NA	1	02.07.1996	NA	2	3	5	478	96	34	1	1	2	1821	911	3	0.6	0.5	0.67	0.4	0.5	Jul	summer	0
903	879	0	13.03.1994	1996	836	26.06.1996	NA	1	08.08.1996	NA	2	2	4	368	92	46	1	2	3	3044	1015	1	0.25	0.5	0	0.5	0.333333333	Aug	summer	0
903	1108	0	13.03.1994	1997	1066	11.02.1997	NA	1	25.03.1997	NA	1	0	1	128	128	34	1	0	1	895	895	0	0	0	NA	1	1	Mar	spring	0
903	1228	0	13.03.1994	1997	1158	14.05.1997	NA	1	23.07.1997	NA	0	1	1	130	130	34	0	1	1	1180	1180	0	0	NA	0	0	0	Jul	summer	0
903	1262	0	13.03.1994	1997	1222	17.07.1997	NA	1	26.08.1997	NA	1	1	2	214	107	38	1	1	2	1812	906	0	0	0	0	0.5	0.5	Aug	summer	0
903	NA	0	13.03.1994	1995	563	27.09.1995	NA	0	NA	NA	NA	NA	NA	NA	NA	NA	NA	NA	NA	NA	NA	0	NA	NA	NA	NA	NA	NA	NA	0
904	NA	0	21.03.1994	1995	373	29.03.1995	NA	0	NA	NA	NA	NA	NA	NA	NA	NA	NA	NA	NA	NA	NA	0	NA	NA	NA	NA	NA	NA	NA	0
904	NA	0	21.03.1994	1997	1197	30.06.1997	NA	0	NA	NA	NA	NA	NA	NA	NA	NA	NA	NA	NA	NA	NA	0	NA	NA	NA	NA	NA	NA	NA	0
904	NA	0	21.03.1994	1997	1058	11.02.1997	NA	0	NA	NA	NA	NA	NA	NA	NA	NA	NA	NA	NA	NA	NA	0	NA	NA	NA	NA	NA	NA	NA	0
904	NA	0	21.03.1994	1995	450	14.06.1995	NA	0	NA	NA	NA	NA	NA	NA	NA	NA	NA	NA	NA	NA	NA	0	NA	NA	NA	NA	NA	NA	NA	0
904	NA	0	21.03.1994	1995	513	16.08.1995	NA	0	NA	NA	NA	NA	NA	NA	NA	NA	NA	NA	NA	NA	NA	0	NA	NA	NA	NA	NA	NA	NA	0
904	NA	0	21.03.1994	1997	1136	30.04.1997	NA	0	NA	NA	NA	NA	NA	NA	NA	NA	NA	NA	NA	NA	NA	0	NA	NA	NA	NA	NA	NA	NA	0
904	NA	0	21.03.1994	1998	1438	26.02.1998	NA	0	NA	NA	NA	NA	NA	NA	NA	NA	NA	NA	NA	NA	NA	0	NA	NA	NA	NA	NA	NA	NA	0
904	NA	0	21.03.1994	1998	1508	07.05.1998	NA	0	NA	NA	NA	NA	NA	NA	NA	NA	NA	NA	NA	NA	NA	0	NA	NA	NA	NA	NA	NA	NA	0
905	1096	0	02.04.1994	1997	NA	NA	NA	1	02.04.1997	NA	1	1	2	293	147	26	1	1	2	1925	963	0	0	0	0	0.5	0.5	Apr	spring	0
906	516	0	02.04.1994	1995	333	01.03.1995	NA	1	31.08.1995	NA	2	1	3	394	131	32	2	1	3	3119	1040	0	0	0	0	0.666666667	0.666666667	Aug	summer	1
908	373	0	01.04.1994	1995	334	01.03.1995	NA	1	09.04.1995	NA	NA	NA	2	208	104	NA	NA	NA	0	NA	NA	2	1	NA	NA	NA	NA	Apr	spring	1
908	410	0	01.04.1994	1995	334	01.03.1995	NA	1	16.05.1995	NA	3	0	3	313	104	35	2	0	2	1900	950	1	0.33	0.33	NA	1	1	May	spring	0
908	453	0	01.04.1994	1995	334	01.03.1995	NA	1	28.06.1995	NA	1	1	2	230	115	27	1	1	2	2039	1020	0	0	0	0	0.5	0.5	Jun	summer	0
908	495	0	01.04.1994	1995	446	21.06.1995	NA	1	09.08.1995	NA	0	2	2	258	129	33	0	2	2	2090	1045	0	0	NA	0	0	0	Aug	summer	0
908	NA	0	01.04.1994	1997	1125	30.04.1997	NA	0	NA	NA	NA	NA	NA	NA	NA	NA	NA	NA	NA	NA	NA	0	NA	NA	NA	NA	NA	NA	NA	0
908	NA	0	01.04.1994	1997	1187	01.07.1997	NA	0	NA	NA	NA	NA	NA	NA	NA	NA	NA	NA	NA	NA	NA	0	NA	NA	NA	NA	NA	NA	NA	0
908	NA	0	01.04.1994	1996	793	02.06.1996	NA	0	NA	NA	NA	NA	NA	NA	NA	NA	NA	NA	NA	NA	NA	0	NA	NA	NA	NA	NA	NA	NA	0
908	NA	0	01.04.1994	1996	831	10.07.1996	NA	0	NA	NA	NA	NA	NA	NA	NA	NA	NA	NA	NA	NA	NA	0	NA	NA	NA	NA	NA	NA	NA	0
908	NA	0	01.04.1994	1996	720	21.03.1996	NA	0	NA	NA	NA	NA	NA	NA	NA	NA	NA	NA	NA	NA	NA	0	NA	NA	NA	NA	NA	NA	NA	0
908	NA	0	01.04.1994	1997	1061	25.02.1997	NA	0	NA	NA	NA	NA	NA	NA	NA	NA	NA	NA	NA	NA	NA	0	NA	NA	NA	NA	NA	NA	NA	0
910	109	0	12.04.1995	1995	63	14.06.1995	NA	1	30.07.1995	NA	0	1	1	124	124	NA	NA	NA	0	NA	NA	1	1	NA	NA	0	NA	Jul	summer	1
910	367	0	12.04.1994	1995	323	01.03.1995	NA	1	14.04.1995	NA	2	1	3	420	140	35	2	1	3	2922	974	0	0	0	0	0.666666667	0.666666667	Apr	spring	0
910	1077	0	12.04.1994	1997	1036	11.02.1997	NA	1	24.03.1997	NA	1	1	2	268	134	28	1	1	2	1809	905	0	0	0	0	0.5	0.5	Mar	spring	0
910	1116	0	12.04.1994	1997	1036	11.02.1997	NA	1	02.05.1997	NA	0	4	4	519	130	31	0	3	3	3035	1012	1	0.25	NA	0.25	0	0	May	spring	0
910	1156	0	12.04.1994	1997	1114	30.04.1997	NA	1	11.06.1997	NA	1	3	4	488	122	26	1	2	3	2818	939	1	0.25	0	0.33	0.25	0.333333333	Jun	summer	0
910	1542	0	12.04.1994	1998	1486	07.05.1998	NA	1	02.07.1998	NA	2	0	2	265	133	35	2	0	2	2564	1282	0	0	0	NA	1	1	Jul	summer	0
910	1582	0	12.04.1994	1998	1579	08.08.1998	NA	1	11.08.1998	NA	0	2	2	239	120	NA	NA	NA	0	NA	NA	2	1	NA	NA	0	NA	Aug	summer	0
910	1620	0	12.04.1994	1998	1595	24.08.1998	NA	1	18.09.1998	NA	2	0	2	265	133	NA	NA	NA	0	NA	NA	2	1	NA	NA	1	NA	Sep	autumn	0
910	NA	0	12.04.1994	1997	1203	28.07.1997	NA	0	NA	NA	NA	NA	NA	NA	NA	NA	NA	NA	NA	NA	NA	0	NA	NA	NA	NA	NA	NA	NA	0
910	NA	0	12.04.1994	1998	1416	26.02.1998	NA	0	NA	NA	NA	NA	NA	NA	NA	NA	NA	NA	NA	NA	NA	0	NA	NA	NA	NA	NA	NA	NA	0
910	NA	0	12.04.1995	1995	140	30.08.1995	NA	0	NA	NA	NA	NA	NA	NA	NA	NA	NA	NA	NA	NA	NA	0	NA	NA	NA	NA	NA	NA	NA	0
911	372	0	16.05.1994	1995	331	12.04.1995	NA	1	23.05.1995	NA	1	0	1	124	124	34	1	0	1	1164	1164	0	0	0	NA	1	1	May	spring	1
911	449	0	16.05.1994	1995	408	28.06.1995	NA	1	08.08.1995	NA	1	1	2	173	87	27	0	1	1	1006	1006	1	0.5	1	0	0.5	0	Aug	summer	0
911	1118	0	16.05.1994	1997	1080	30.04.1997	NA	1	07.06.1997	NA	1	1	2	228	114	37	1	1	2	2235	1118	0	0	0	0	0.5	0.5	Jun	summer	0
911	1209	0	16.05.1994	1997	1169	28.07.1997	NA	1	06.09.1997	NA	0	1	1	64	64	NA	NA	NA	0	NA	NA	1	1	NA	NA	0	NA	Sep	autumn	0
911	1420	0	16.05.1994	1998	1382	26.02.1998	NA	1	05.04.1998	NA	0	2	2	208	104	36	0	1	1	680	680	1	0.5	NA	0.5	0	0	Apr	spring	0
911	1457	0	16.05.1994	1998	1382	26.02.1998	NA	1	12.05.1998	NA	3	1	4	NA	NA	NA	NA	NA	0	NA	NA	4	1	NA	NA	0.75	NA	May	spring	0
911	1541	0	16.05.1994	1998	1465	20.05.1998	NA	1	04.08.1998	NA	3	1	4	403	101	37	2	1	3	NA	NA	1	0.25	0.33	0	0.75	0.666666667	Aug	summer	0
911	NA	0	16.05.1994	1995	485	13.09.1995	NA	0	NA	NA	NA	NA	NA	NA	NA	NA	NA	NA	NA	NA	NA	0	NA	NA	NA	NA	NA	NA	NA	0
911	NA	0	16.05.1994	1997	1016	25.02.1997	NA	0	NA	NA	NA	NA	NA	NA	NA	NA	NA	NA	NA	NA	NA	0	NA	NA	NA	NA	NA	NA	NA	0
919	297	0	17.06.1994	1995	257	01.03.1995	NA	1	10.04.1995	NA	0	1	1	119	119	30	0	1	1	1081	1081	0	0	NA	0	0	0	Apr	spring	1
919	463	0	17.06.1994	1995	425	16.08.1995	NA	1	23.09.1995	NA	1	0	1	112	112	NA	NA	NA	0	NA	NA	1	1	NA	NA	1	NA	Sep	autumn	0
919	NA	0	17.06.1994	1997	1126	17.07.1997	NA	0	NA	NA	NA	NA	NA	NA	NA	NA	NA	NA	NA	NA	NA	0	NA	NA	NA	NA	NA	NA	NA	0
919	NA	0	17.06.1994	1996	643	21.03.1996	NA	0	NA	NA	NA	NA	NA	NA	NA	NA	NA	NA	NA	NA	NA	0	NA	NA	NA	NA	NA	NA	NA	0
919	NA	0	17.06.1994	1997	984	25.02.1997	NA	0	NA	NA	NA	NA	NA	NA	NA	NA	NA	NA	NA	NA	NA	0	NA	NA	NA	NA	NA	NA	NA	0
919	NA	0	17.06.1994	1995	362	14.06.1995	NA	0	NA	NA	NA	NA	NA	NA	NA	NA	NA	NA	NA	NA	NA	0	NA	NA	NA	NA	NA	NA	NA	0
919	NA	0	17.06.1994	1997	1062	14.05.1997	NA	0	NA	NA	NA	NA	NA	NA	NA	NA	NA	NA	NA	NA	NA	0	NA	NA	NA	NA	NA	NA	NA	0
926	NA	0	23.07.1994	1995	313	01.06.1995	NA	0	NA	NA	NA	NA	NA	NA	NA	NA	NA	NA	NA	NA	NA	0	NA	NA	NA	NA	NA	NA	NA	0
926	NA	0	23.07.1994	1997	934	11.02.1997	NA	0	NA	NA	NA	NA	NA	NA	NA	NA	NA	NA	NA	NA	NA	0	NA	NA	NA	NA	NA	NA	NA	0
926	NA	0	23.07.1994	1997	970	19.03.1997	NA	0	NA	NA	NA	NA	NA	NA	NA	NA	NA	NA	NA	NA	NA	0	NA	NA	NA	NA	NA	NA	NA	0
926	NA	0	23.07.1994	1996	662	15.05.1996	NA	0	NA	NA	NA	NA	NA	NA	NA	NA	NA	NA	NA	NA	NA	0	NA	NA	NA	NA	NA	NA	NA	0
926	NA	0	23.07.1994	1996	607	21.03.1996	NA	0	NA	NA	NA	NA	NA	NA	NA	NA	NA	NA	NA	NA	NA	0	NA	NA	NA	NA	NA	NA	NA	0
926	NA	0	23.07.1994	1996	719	11.07.1996	NA	0	NA	NA	NA	NA	NA	NA	NA	NA	NA	NA	NA	NA	NA	0	NA	NA	NA	NA	NA	NA	NA	0
926	NA	0	23.07.1994	1996	775	05.09.1996	NA	0	NA	NA	NA	NA	NA	NA	NA	NA	NA	NA	NA	NA	NA	0	NA	NA	NA	NA	NA	NA	NA	0
926	NA	0	23.07.1994	1995	389	16.08.1995	NA	0	NA	NA	NA	NA	NA	NA	NA	NA	NA	NA	NA	NA	NA	0	NA	NA	NA	NA	NA	NA	NA	0
926	NA	0	23.07.1994	1995	221	01.03.1995	NA	0	NA	NA	NA	NA	NA	NA	NA	NA	NA	NA	NA	NA	NA	0	NA	NA	NA	NA	NA	NA	NA	0
927	298	0	13.08.1994	1995	256	26.04.1995	NA	1	07.06.1995	NA	2	0	2	204	102	35	1	0	1	1180	1180	1	0.5	0.5	NA	1	1	Jun	summer	1
927	354	0	13.08.1994	1995	256	26.04.1995	NA	1	02.08.1995	NA	NA	NA	3	354	118	NA	0	2	2	2202	1101	1	0.33	NA	NA	NA	0	Aug	summer	0
927	NA	0	13.08.1994	1995	410	27.09.1995	NA	0	NA	NA	NA	NA	NA	NA	NA	NA	NA	NA	NA	NA	NA	0	NA	NA	NA	NA	NA	NA	NA	0
932	NA	0	28.08.1994	1995	328	22.07.1995	NA	0	NA	NA	NA	NA	NA	NA	NA	NA	NA	NA	NA	NA	NA	0	NA	NA	NA	NA	NA	NA	NA	0
932	NA	0	28.08.1994	1997	990	14.05.1997	NA	0	NA	NA	NA	NA	NA	NA	NA	NA	NA	NA	NA	NA	NA	0	NA	NA	NA	NA	NA	NA	NA	0
932	NA	0	28.08.1994	1997	1054	17.07.1997	NA	0	NA	NA	NA	NA	NA	NA	NA	NA	NA	NA	NA	NA	NA	0	NA	NA	NA	NA	NA	NA	NA	0
932	NA	0	28.08.1994	1997	898	11.02.1997	NA	0	NA	NA	NA	NA	NA	NA	NA	NA	NA	NA	NA	NA	NA	0	NA	NA	NA	NA	NA	NA	NA	0
932	NA	0	28.08.1994	1995	277	01.06.1995	NA	0	NA	NA	NA	NA	NA	NA	NA	NA	NA	NA	NA	NA	NA	0	NA	NA	NA	NA	NA	NA	NA	0
974	NA	1	05.04.1998	1999	337	08.03.1999	3145	0	NA	NA	NA	NA	NA	NA	NA	NA	NA	NA	NA	NA	NA	0	NA	NA	NA	NA	NA	NA	NA	0
974	NA	1	05.04.1998	1999	387	27.04.1999	3125	0	NA	NA	NA	NA	NA	NA	NA	NA	NA	NA	NA	NA	NA	0	NA	NA	NA	NA	NA	NA	NA	0
974	NA	1	05.04.1998	1999	289	19.01.1999	3312	0	NA	NA	NA	NA	NA	NA	NA	NA	NA	NA	NA	NA	NA	0	NA	NA	NA	NA	NA	NA	NA	0
976	420	1	23.02.1998	1999	378	08.03.1999	3290	1	19.04.1999	3570	2	0	2	232	116	NA	NA	NA	0	NA	NA	2	1	1	NA	1	NA	Apr	spring	1
976	470	1	23.02.1998	1999	428	27.04.1999	3235	1	08.06.1999	3860	2	1	3	438	146	34	1	1	2	2165	1083	1	0.33	0.5	0	0.666666667	0.5	Jun	summer	0
976	NA	1	23.02.1998	1999	539	16.08.1999	3300	0	NA	NA	NA	NA	NA	NA	NA	NA	NA	NA	NA	NA	NA	0	NA	NA	NA	NA	NA	NA	NA	0
976	NA	1	23.02.1998	1999	330	19.01.1999	3139	0	NA	NA	NA	NA	NA	NA	NA	NA	NA	NA	NA	NA	NA	0	NA	NA	NA	NA	NA	NA	NA	0
978	NA	0	09.04.1998	1999	396	10.05.1999	3215	0	NA	NA	NA	NA	NA	NA	NA	NA	NA	NA	NA	NA	NA	0	NA	NA	NA	NA	NA	NA	NA	0
978	NA	0	09.04.1998	1999	340	15.03.1999	3395	0	NA	NA	NA	NA	NA	NA	NA	NA	NA	NA	NA	NA	NA	0	NA	NA	NA	NA	NA	NA	NA	0
978	NA	0	09.04.1998	1999	292	26.01.1999	3160	0	NA	NA	NA	NA	NA	NA	NA	NA	NA	NA	NA	NA	NA	0	NA	NA	NA	NA	NA	NA	NA	0
985	205	1	26.09.1998	1999	163	08.03.1999	3210	1	19.04.1999	3725	0	1	1	107	107	35	0	1	1	636	636	0	0	NA	0	0	0	Apr	spring	1
985	318	1	26.09.1998	1999	275	28.06.1999	3282	1	10.08.1999	3489	1	1	2	224	112	21	1	1	2	767	384	0	0	0	0	0.5	0.5	Aug	summer	0
985	NA	1	26.09.1998	1999	115	19.01.1999	2760	0	NA	NA	NA	NA	NA	NA	NA	NA	NA	NA	NA	NA	NA	0	NA	NA	NA	NA	NA	NA	NA	0
988	NA	0	18.09.1998	2000	600	10.05.2000	NA	0	NA	NA	NA	NA	NA	NA	NA	NA	NA	NA	NA	NA	NA	0	NA	NA	NA	NA	NA	NA	NA	0
988	NA	0	18.09.1998	2000	710	28.08.2000	NA	0	NA	NA	NA	NA	NA	NA	NA	NA	NA	NA	NA	NA	NA	0	NA	NA	NA	NA	NA	NA	NA	0
988	NA	0	18.09.1998	1999	139	04.02.1999	NA	0	NA	NA	NA	NA	NA	NA	NA	NA	NA	NA	NA	NA	NA	0	NA	NA	NA	NA	NA	NA	NA	0
988	NA	0	18.09.1998	1999	188	25.03.1999	NA	0	NA	NA	NA	NA	NA	NA	NA	NA	NA	NA	NA	NA	NA	0	NA	NA	NA	NA	NA	NA	NA	0
988	NA	0	18.09.1998	2000	649	28.06.2000	NA	0	NA	NA	NA	NA	NA	NA	NA	NA	NA	NA	NA	NA	NA	0	NA	NA	NA	NA	NA	NA	NA	0
988	NA	0	18.09.1998	2000	551	22.03.2000	NA	0	NA	NA	NA	NA	NA	NA	NA	NA	NA	NA	NA	NA	NA	0	NA	NA	NA	NA	NA	NA	NA	0
988	NA	0	18.09.1998	1999	298	13.07.1999	NA	0	NA	NA	NA	NA	NA	NA	NA	NA	NA	NA	NA	NA	NA	0	NA	NA	NA	NA	NA	NA	NA	0
988	NA	0	18.09.1998	2000	501	01.02.2000	NA	0	NA	NA	NA	NA	NA	NA	NA	NA	NA	NA	NA	NA	NA	0	NA	NA	NA	NA	NA	NA	NA	0
988	NA	0	18.09.1998	1999	241	17.05.1999	NA	0	NA	NA	NA	NA	NA	NA	NA	NA	NA	NA	NA	NA	NA	0	NA	NA	NA	NA	NA	NA	NA	0
989	NA	1	12.05.1998	1999	259	26.01.1999	3400	0	NA	NA	NA	NA	NA	NA	NA	NA	NA	NA	NA	NA	NA	0	NA	NA	NA	NA	NA	NA	NA	0
989	NA	1	12.05.1998	1999	363	10.05.1999	3495	0	NA	NA	NA	NA	NA	NA	NA	NA	NA	NA	NA	NA	NA	0	NA	NA	NA	NA	NA	NA	NA	0
989	NA	1	12.05.1998	1999	307	15.03.1999	3597	0	NA	NA	NA	NA	NA	NA	NA	NA	NA	NA	NA	NA	NA	0	NA	NA	NA	NA	NA	NA	NA	0
991	NA	1	20.07.1998	1999	190	26.01.1999	3250	0	NA	NA	NA	NA	NA	NA	NA	NA	NA	NA	NA	NA	NA	0	NA	NA	NA	NA	NA	NA	NA	0
991	NA	1	20.07.1998	1999	238	15.03.1999	3290	0	NA	NA	NA	NA	NA	NA	NA	NA	NA	NA	NA	NA	NA	0	NA	NA	NA	NA	NA	NA	NA	0
991	NA	1	20.07.1998	1999	294	10.05.1999	3265	0	NA	NA	NA	NA	NA	NA	NA	NA	NA	NA	NA	NA	NA	0	NA	NA	NA	NA	NA	NA	NA	0
992	235	1	20.07.1998	1999	190	26.01.1999	3735	1	12.03.1999	4215	0	2	2	212	106	34	0	1	1	968	968	1	0.5	NA	0.5	0	0	Mar	spring	1
992	336	1	20.07.1998	1999	294	10.05.1999	3760	1	21.06.1999	4555	0	2	2	NA	NA	NA	NA	NA	0	NA	NA	2	1	NA	1	0	NA	Jun	summer	0
992	NA	1	20.07.1998	1999	343	28.06.1999	4024	0	NA	NA	NA	NA	NA	NA	NA	NA	NA	NA	NA	NA	NA	0	NA	NA	NA	NA	NA	NA	NA	0
992	NA	1	20.07.1998	1999	392	16.08.1999	4060	0	NA	NA	NA	NA	NA	NA	NA	NA	NA	NA	NA	NA	NA	0	NA	NA	NA	NA	NA	NA	NA	0
994	NA	1	08.07.1998	1999	250	15.03.1999	3015	0	NA	NA	NA	NA	NA	NA	NA	NA	NA	NA	NA	NA	NA	0	NA	NA	NA	NA	NA	NA	NA	0
994	NA	1	08.07.1998	1999	355	28.06.1999	3150	0	NA	NA	NA	NA	NA	NA	NA	NA	NA	NA	NA	NA	NA	0	NA	NA	NA	NA	NA	NA	NA	0
994	NA	1	08.07.1998	1999	404	16.08.1999	3235	0	NA	NA	NA	NA	NA	NA	NA	NA	NA	NA	NA	NA	NA	0	NA	NA	NA	NA	NA	NA	NA	0
994	NA	1	08.07.1998	1999	306	10.05.1999	3045	0	NA	NA	NA	NA	NA	NA	NA	NA	NA	NA	NA	NA	NA	0	NA	NA	NA	NA	NA	NA	NA	0
